# Supplementary material for: Bis[(2-pyrid­yl)(2-pyridyl­amino)­methano­lato]manganese(III) nitrate
Source: Acta Crystallogr Sect E Struct Rep Online. 2011 Apr 22;67(Pt 5):m622–3. doi: 10.1107/S1600536811014371 (PMC3089209; doi:10.1107/S1600536811014371)
Supplement: Supplementary file 2 [file e-67-0m622-Isup2.hkl]

# 
# h,k,l, Fc-squared, Fo-squared, sigma(Fo-squared) and status flag 
# 
data_I
_shelx_title ' dingsguai1011172_0m in P2(1 New: P21/c' 
_shelx_refln_list_code          4 
_shelx_F_calc_maximum      255.90 
_exptl_crystal_F_000      1063.73 
_reflns_d_resolution_high  0.7441 
 
loop_ 
 _symmetry_equiv_pos_as_xyz 
 'x, y, z' 
 '-x, y+1/2, -z+1/2' 
 '-x, -y, -z' 
 'x, -y-1/2, z-1/2' 
 
_cell_length_a    12.8890 
_cell_length_b    10.9310 
_cell_length_c    19.3090 
_cell_angle_alpha  90.000 
_cell_angle_beta  123.340 
_cell_angle_gamma  90.000 
 
_shelx_F_squared_multiplier     1.000 
 
loop_ 
 _refln_index_h 
 _refln_index_k 
 _refln_index_l 
 _refln_F_squared_calc 
 _refln_F_squared_meas 
 _refln_F_squared_sigma 
 _refln_observed_status 
   1   0   0    15382.09    12607.27    277.00 o 
   2   0   0       35.68       46.54      2.16 o 
   3   0   0     6399.78     6247.85    118.55 o 
   4   0   0     4131.02     3942.36     89.02 o 
   5   0   0     2822.37     2163.75     49.14 o 
   6   0   0       43.38       36.65      2.22 o 
   7   0   0     1728.53     1546.45     23.66 o 
   8   0   0      155.70      202.66      5.26 o 
   9   0   0      120.30      131.88      4.67 o 
  10   0   0       37.14       23.57      2.70 o 
  11   0   0      283.02      329.55      8.03 o 
  12   0   0      138.17      150.34      8.79 o 
  13   0   0       40.15       46.13      6.21 o 
  14   0   0        0.57       -4.44      4.44 o 
   1   1   0     4906.34     5366.79     48.40 o 
   2   1   0     3178.60     3387.17     44.13 o 
   3   1   0      551.26      523.17     10.06 o 
   4   1   0     4942.63     4892.73     49.42 o 
   5   1   0     1883.05     2451.95     35.92 o 
   6   1   0     1423.14     1492.15     15.95 o 
   7   1   0        2.69        3.53      1.04 o 
   8   1   0     1094.93     1023.12     11.78 o 
   9   1   0     1887.95     2007.14     23.77 o 
  10   1   0      881.46      889.72     12.53 o 
  11   1   0      226.87      227.72      5.64 o 
  12   1   0       20.05       22.46      3.45 o 
  13   1   0       62.73       65.19      5.06 o 
  14   1   0       11.61        3.54      3.52 o 
   0   2   0    11366.00    11161.76    221.71 o 
   1   2   0    17011.97    17928.76    356.17 o 
   2   2   0     9486.35    10047.73     82.39 o 
   3   2   0     8258.85     8342.69     84.15 o 
   4   2   0     3469.32     3359.75     34.96 o 
   5   2   0      398.93      465.49      7.36 o 
   6   2   0       89.41       42.56      1.60 o 
   7   2   0      731.27      920.98     10.55 o 
   8   2   0     1765.93     1738.35     18.90 o 
   9   2   0       24.04       32.36      1.84 o 
  10   2   0       84.66       96.15      3.81 o 
  11   2   0      115.31      105.73      4.18 o 
  12   2   0      119.35      125.21      4.66 o 
  13   2   0        2.94       -0.74      3.13 o 
  14   2   0        1.47       -2.25      3.34 o 
   1   3   0     6719.49     6617.28     76.85 o 
   2   3   0     3385.29     3362.12     39.08 o 
   3   3   0       22.14       20.37      1.18 o 
   4   3   0      541.23      485.60      6.03 o 
   5   3   0        9.22        9.98      1.35 o 
   6   3   0       22.72       73.88      1.92 o 
   7   3   0       34.97       58.13      2.21 o 
   8   3   0       49.90       78.92      3.12 o 
   9   3   0       69.75       62.60      5.78 o 
  10   3   0        7.10        7.55      2.57 o 
  11   3   0       22.97       16.77      2.48 o 
  12   3   0        1.23       -1.89      2.14 o 
  13   3   0       11.54       15.28      2.68 o 
  14   3   0        1.84        3.79      3.53 o 
   0   4   0      156.57      155.36      4.45 o 
   1   4   0      640.15      639.78     14.42 o 
   2   4   0     2386.08     2559.49     30.13 o 
   3   4   0     2160.62     2511.09     25.33 o 
   4   4   0      353.52      331.83      3.66 o 
   5   4   0      941.02      977.49     10.36 o 
   6   4   0      328.69      338.08      4.61 o 
   7   4   0      154.86      148.89      7.16 o 
   8   4   0       10.21       11.34      1.86 o 
   9   4   0       91.25       97.40      4.61 o 
  10   4   0       11.22       11.54      2.18 o 
  11   4   0       11.64        5.75      2.31 o 
  12   4   0        4.03        4.38      2.38 o 
  13   4   0        4.26        2.18      2.57 o 
   1   5   0     1856.63     1997.31     24.01 o 
   2   5   0     3102.65     3254.40     38.32 o 
   3   5   0     6456.08     6890.05     79.75 o 
   4   5   0       97.65       82.69      2.55 o 
   5   5   0       29.60       23.13      1.37 o 
   6   5   0       16.46       18.41      2.77 o 
   7   5   0        5.72       10.10      1.96 o 
   8   5   0       29.58       23.88      2.16 o 
   9   5   0      102.85      109.82      3.91 o 
  10   5   0      148.82      128.22      4.48 o 
  11   5   0       18.50       23.78      3.48 o 
  12   5   0      107.18      122.86      4.88 o 
  13   5   0       45.01       35.67      3.38 o 
   0   6   0     2226.78     1852.72     27.80 o 
   1   6   0       16.71       16.72      1.37 o 
   2   6   0      842.85      669.93      9.18 o 
   3   6   0      820.20      783.68     10.36 o 
   4   6   0        1.77        4.72      1.91 o 
   5   6   0     1106.67     1059.26     13.60 o 
   6   6   0      661.42      634.16     11.76 o 
   7   6   0     1337.30     1394.86     22.70 o 
   8   6   0      292.79      250.63      5.56 o 
   9   6   0        0.27       -1.77      1.77 o 
  10   6   0      120.41      143.73      4.75 o 
  11   6   0      190.91      174.00      5.40 o 
  12   6   0       99.76      121.42      4.93 o 
  13   6   0        8.60        6.57      2.86 o 
   1   7   0      593.86      545.75      8.05 o 
   2   7   0     2467.64     2717.83     32.76 o 
   3   7   0     1464.07     1431.79     18.05 o 
   4   7   0      268.91      292.55      5.25 o 
   5   7   0       77.97       77.02      4.09 o 
   6   7   0       82.39       67.52      3.84 o 
   7   7   0        1.87        0.56      2.12 o 
   8   7   0      366.47      373.29     15.22 o 
   9   7   0      587.69      532.38     11.32 o 
  10   7   0      306.56      315.80      8.49 o 
  11   7   0       25.84       20.70      3.37 o 
  12   7   0        0.89        0.10      2.58 o 
   0   8   0     2002.84     1869.59     29.12 o 
   1   8   0     2133.63     2216.19     27.35 o 
   2   8   0       17.81       17.06      1.75 o 
   3   8   0      352.21      371.67      6.20 o 
   4   8   0       73.08       73.41      3.42 o 
   5   8   0       61.35       53.31      4.56 o 
   6   8   0      753.62      769.30     14.24 o 
   7   8   0      426.03      422.15      9.64 o 
   8   8   0      119.31      118.76      5.36 o 
   9   8   0       23.79       19.66      3.26 o 
  10   8   0       12.10        5.85      3.07 o 
  11   8   0       61.60       54.17      4.42 o 
  12   8   0       88.90       91.41      5.80 o 
   1   9   0      818.21      838.76     13.22 o 
   2   9   0     1097.98     1113.45     15.06 o 
   3   9   0      135.50      154.12      5.42 o 
   4   9   0       10.44       10.09      3.17 o 
   5   9   0        6.76       19.01      6.90 o 
   6   9   0       18.10       22.24      3.05 o 
   7   9   0       69.96       63.77     10.96 o 
   8   9   0       92.34      101.91      5.95 o 
   9   9   0      137.84      146.34      9.65 o 
  10   9   0       44.22       39.31      4.10 o 
  11   9   0       17.76       18.97      3.65 o 
   0  10   0       45.98       45.91      3.54 o 
   1  10   0       44.58       39.74      2.51 o 
   2  10   0        3.59        4.00      1.90 o 
   3  10   0        0.19       -2.23      2.23 o 
   4  10   0        0.19       -1.29      2.30 o 
   5  10   0       18.71       22.40      3.18 o 
   6  10   0       56.00       52.40      3.98 o 
   7  10   0       74.43       66.60      4.48 o 
   8  10   0       47.13       46.22      4.14 o 
   9  10   0       25.23       22.10      3.68 o 
  10  10   0        8.45        4.03      3.11 o 
   1  11   0        4.42        4.34      2.21 o 
   2  11   0        1.04        1.36      2.18 o 
   3  11   0        0.07       -3.64      4.23 o 
   4  11   0       93.81       80.45      4.96 o 
   5  11   0       95.97      100.22      5.57 o 
   6  11   0        0.85       -2.63      2.63 o 
   7  11   0       19.89       18.57      4.13 o 
   8  11   0       11.77       14.63      3.52 o 
   9  11   0        3.67        4.02      3.17 o 
   0  12   0       64.10       69.83      6.57 o 
   1  12   0       35.19       27.24      2.95 o 
   2  12   0        7.31        5.01      2.54 o 
   3  12   0        5.88        3.03      3.07 o 
   4  12   0       34.47       44.86      4.17 o 
   5  12   0       13.98       10.33      3.50 o 
   6  12   0       25.23       20.42      3.24 o 
   7  12   0       24.49       32.90      4.14 o 
   8  12   0        3.30        5.52      3.38 o 
   1  13   0      134.11      127.78      6.67 o 
   2  13   0      236.12      271.50      6.07 o 
   3  13   0      112.59      106.21      5.22 o 
   4  13   0       24.29       26.06      3.90 o 
   5  13   0        5.54        6.19      5.81 o 
   6  13   0        0.25       -0.93      3.36 o 
   0  14   0      317.44      340.89     14.41 o 
   1  14   0      237.97      279.61     13.56 o 
   2  14   0       42.57       45.64      4.89 o 
   3  14   0        0.18       -2.55      2.74 o 
   4  14   0        2.09        3.72      3.36 o 
 -14   1   1       18.85       17.72      3.75 o 
 -13   1   1        4.14        8.75      3.53 o 
 -12   1   1        2.82        7.99      2.32 o 
 -11   1   1      479.60      441.88      9.78 o 
 -10   1   1      114.81      140.83      4.03 o 
  -9   1   1      136.01      118.20      4.90 o 
  -8   1   1      327.01      377.75      5.31 o 
  -7   1   1     2229.77     2258.79     23.69 o 
  -6   1   1      552.34      408.32      5.13 o 
  -5   1   1      388.18      529.77      6.13 o 
  -4   1   1     8390.95     8302.30     97.08 o 
  -3   1   1      139.92      152.30      5.81 o 
  -2   1   1       77.35      114.96      2.75 o 
  -1   1   1      290.35      494.21      5.81 o 
   0   1   1      175.27      104.30      2.38 o 
   1   1   1     1197.66     1426.13     16.87 o 
   2   1   1     1325.66     1476.51     15.10 o 
   3   1   1      158.55      151.04      2.48 o 
   4   1   1      648.33      775.96     10.63 o 
   5   1   1      518.59      571.83      7.22 o 
   6   1   1        0.29        2.24      0.84 o 
   7   1   1      566.27      646.82      7.95 o 
   8   1   1      367.59      323.80      7.30 o 
   9   1   1      175.54      237.22      7.49 o 
  10   1   1      181.45      132.99      4.30 o 
  11   1   1        0.04       -2.04      2.04 o 
  12   1   1       25.29       25.62      3.65 o 
  13   1   1       29.41       31.02      4.15 o 
  14   1   1        5.96        4.25      3.44 o 
 -14   2   1       63.44       56.99      4.78 o 
 -13   2   1       86.19       99.61      4.49 o 
 -12   2   1       20.07       16.94      2.53 o 
 -11   2   1        0.70        1.26      2.75 o 
 -10   2   1        0.03        0.88      1.68 o 
  -9   2   1      397.29      520.28      9.83 o 
  -8   2   1      531.90      656.72      8.06 o 
  -7   2   1      318.70      223.30      3.54 o 
  -6   2   1     1903.78     1852.70     19.50 o 
  -5   2   1      878.89     1005.53     10.90 o 
  -4   2   1     1360.08     1296.71     15.61 o 
  -3   2   1       72.59       25.29      0.72 o 
  -2   2   1    14695.53    15270.79    152.83 o 
  -1   2   1    43358.92    37984.48    827.57 o 
   0   2   1     4482.69     4869.46    106.32 o 
   1   2   1     1753.74     2082.69     24.23 o 
   2   2   1     3605.08     3245.39     38.18 o 
   3   2   1      616.94      879.64     10.77 o 
   4   2   1      306.76      115.96      3.20 o 
   5   2   1     2609.50     3218.76     32.99 o 
   6   2   1      518.80      333.91      4.56 o 
   7   2   1       48.31       57.06      2.14 o 
   8   2   1      178.80      188.91      4.58 o 
   9   2   1      470.03      477.84     13.48 o 
  10   2   1       20.84        7.26      2.10 o 
  11   2   1       51.01       76.68      3.82 o 
  12   2   1       20.46       12.75      2.59 o 
  13   2   1       24.41       23.06      3.98 o 
 -14   3   1       14.82       13.21      4.09 o 
 -13   3   1       20.37       23.62      2.89 o 
 -12   3   1       71.65       77.04      4.05 o 
 -11   3   1      680.43      641.16     10.38 o 
 -10   3   1      676.02      715.35     19.33 o 
  -9   3   1      127.44      127.11      7.18 o 
  -8   3   1      387.10      406.21      6.13 o 
  -7   3   1       10.74        2.25      0.95 o 
  -6   3   1       25.52       39.81      1.52 o 
  -5   3   1     6708.30     6413.58     64.76 o 
  -4   3   1     6697.68     7535.97     82.31 o 
  -3   3   1    20793.14    20210.82    272.96 o 
  -2   3   1      806.78      895.86      9.43 o 
  -1   3   1     1839.81     1804.03     21.34 o 
   0   3   1      732.08      843.64     16.91 o 
   1   3   1        6.19       41.27      1.14 o 
   2   3   1     1759.11     1943.41     28.51 o 
   3   3   1     4111.97     3785.05     38.11 o 
   4   3   1      101.97       97.87      1.80 o 
   5   3   1       60.00       70.95      1.92 o 
   6   3   1      991.65      951.66     10.73 o 
   7   3   1      522.22      511.55      8.47 o 
   8   3   1     1507.02     1625.02     27.21 o 
   9   3   1      203.76      170.34      4.62 o 
  10   3   1       50.14       53.46      5.12 o 
  11   3   1        2.56        6.32      2.31 o 
  12   3   1       28.02       23.84      3.22 o 
  13   3   1       61.83       55.30      4.73 o 
 -14   4   1       29.69       27.00      3.26 o 
 -13   4   1       40.87       53.10      3.50 o 
 -12   4   1      102.09      112.87      4.53 o 
 -11   4   1       60.30       46.41      3.11 o 
 -10   4   1        0.21        4.03      1.85 o 
  -9   4   1       75.90       84.00      3.32 o 
  -8   4   1      256.77      248.29      7.65 o 
  -7   4   1     3037.74     3263.67     33.85 o 
  -6   4   1      482.24      387.42      5.05 o 
  -5   4   1        6.24        5.91      0.60 o 
  -4   4   1        2.40        5.09      1.68 o 
  -3   4   1      700.51      712.07      7.82 o 
  -2   4   1     5178.02     5542.87     64.21 o 
  -1   4   1     3932.80     3466.96     40.53 o 
   0   4   1      494.38      701.08      8.88 o 
   1   4   1      659.89      501.44      8.08 o 
   2   4   1        5.08        9.28      1.19 o 
   3   4   1      158.32      134.17      4.02 o 
   4   4   1     4365.53     4908.69     63.34 o 
   5   4   1     2207.42     1824.77     22.79 o 
   6   4   1     1555.67     1828.43     23.07 o 
   7   4   1      627.00      588.99      9.02 o 
   8   4   1        3.90        0.82      1.59 o 
   9   4   1      192.35      178.48      4.78 o 
  10   4   1      540.82      591.01     14.64 o 
  11   4   1      117.30       93.41      4.10 o 
  12   4   1       30.66       41.97      4.00 o 
  13   4   1        3.48       -1.22      2.57 o 
 -13   5   1       21.00       21.87      3.45 o 
 -12   5   1       74.87       68.93      4.85 o 
 -11   5   1      372.81      417.65      8.13 o 
 -10   5   1      319.41      291.26      7.56 o 
  -9   5   1      240.17      258.96      6.41 o 
  -8   5   1      197.17      191.21      5.14 o 
  -7   5   1      684.75      661.64      9.82 o 
  -6   5   1      330.30      248.93      4.11 o 
  -5   5   1      205.52      260.83      4.58 o 
  -4   5   1     1083.15     1039.67     11.20 o 
  -3   5   1      993.51     1263.73     13.44 o 
  -2   5   1     1184.41     1036.15     13.10 o 
  -1   5   1       99.16       53.32      1.91 o 
   0   5   1      451.33      485.14      6.67 o 
   1   5   1     1336.51     1391.88     16.99 o 
   2   5   1     5567.37     5721.01     66.37 o 
   3   5   1     2207.93     2514.39     29.81 o 
   4   5   1     1491.30     1410.41     28.28 o 
   5   5   1       96.69      106.27      3.24 o 
   6   5   1      775.44      854.38     12.05 o 
   7   5   1      787.45      821.04     11.91 o 
   8   5   1      406.84      407.79      7.27 o 
   9   5   1      263.17      233.44      6.80 o 
  10   5   1       16.94       11.74      2.31 o 
  11   5   1       15.45       11.49      2.50 o 
  12   5   1        0.40        0.86      3.26 o 
  13   5   1        5.95        3.74      2.69 o 
 -13   6   1        5.61        7.37      2.76 o 
 -12   6   1       22.26       19.18      2.89 o 
 -11   6   1       16.63       14.17      2.49 o 
 -10   6   1       39.31       29.79      2.72 o 
  -9   6   1       62.97       50.44      2.93 o 
  -8   6   1        7.03       11.67      2.17 o 
  -7   6   1       81.26       75.52      4.91 o 
  -6   6   1       13.57       14.12      2.18 o 
  -5   6   1      419.51      411.96      7.38 o 
  -4   6   1      199.02      221.97      3.39 o 
  -3   6   1      654.78      808.65     10.74 o 
  -2   6   1     6709.57     6965.94     80.95 o 
  -1   6   1       46.50       72.69      2.46 o 
   0   6   1       62.22      152.06      3.29 o 
   1   6   1     1069.71     1275.20     16.03 o 
   2   6   1     1836.28     1966.76     23.87 o 
   3   6   1       24.33       19.68      1.35 o 
   4   6   1      287.95      240.73      4.29 o 
   5   6   1      419.91      468.84      9.20 o 
   6   6   1        4.70        6.01      2.15 o 
   7   6   1      151.79      144.39      6.08 o 
   8   6   1       21.77       19.90      2.96 o 
   9   6   1      187.82      209.27      5.40 o 
  10   6   1       93.06       68.58      3.76 o 
  11   6   1       45.06       56.34      3.56 o 
  12   6   1       23.40       19.80      3.04 o 
 -13   7   1       21.70       20.91      3.25 o 
 -12   7   1       24.82       31.21      3.14 o 
 -11   7   1        0.81        0.31      3.77 o 
 -10   7   1        7.87        8.02      3.01 o 
  -9   7   1       21.68       19.30      3.37 o 
  -8   7   1      404.00      381.26     14.19 o 
  -7   7   1      214.46      183.49      5.70 o 
  -6   7   1      700.51      634.07     11.93 o 
  -5   7   1      369.35      377.30      6.20 o 
  -4   7   1      123.94      140.82      4.67 o 
  -3   7   1        2.59        3.72      1.33 o 
  -2   7   1        3.96        8.69      1.40 o 
  -1   7   1      113.97      125.42      3.24 o 
   0   7   1      184.22      210.58      4.25 o 
   1   7   1       99.71      117.02      3.68 o 
   2   7   1      104.53      125.10      3.28 o 
   3   7   1      202.06      213.00      4.00 o 
   4   7   1        1.38        0.92      1.23 o 
   5   7   1       54.34       56.00      3.62 o 
   6   7   1       39.51       39.28      3.05 o 
   7   7   1       22.32       23.55      2.94 o 
   8   7   1       36.18       38.88      3.32 o 
   9   7   1       27.40       33.07      3.51 o 
  10   7   1        0.08       -2.58      2.58 o 
  11   7   1       12.96       11.36      3.42 o 
  12   7   1        8.18        5.17      2.77 o 
 -12   8   1        3.90        4.87      3.34 o 
 -11   8   1        1.49       -2.74      2.74 o 
 -10   8   1        3.20        3.04      2.89 o 
  -9   8   1        4.32        8.36      2.94 o 
  -8   8   1      588.15      557.00     11.64 o 
  -7   8   1       37.27       36.91      3.36 o 
  -6   8   1        3.16        2.44      3.16 o 
  -5   8   1      107.68       94.43      5.21 o 
  -4   8   1        1.27        7.42      3.51 o 
  -3   8   1      575.52      619.29      9.14 o 
  -2   8   1       96.80       82.01      4.71 o 
  -1   8   1      761.75      794.63      9.85 o 
   0   8   1      880.98      896.68     12.34 o 
   1   8   1      240.71      223.10      4.10 o 
   2   8   1      321.09      325.76      5.71 o 
   3   8   1        1.11       -0.69      1.83 o 
   4   8   1      101.21       95.98      3.17 o 
   5   8   1      152.46      149.33      5.05 o 
   6   8   1        3.55        4.33      2.28 o 
   7   8   1       59.03       52.02      3.85 o 
   8   8   1        8.10        6.37      2.76 o 
   9   8   1      154.64      171.71      6.58 o 
  10   8   1       44.03       43.49      4.14 o 
  11   8   1       18.79       22.21      3.66 o 
 -11   9   1       49.70       55.44      4.47 o 
 -10   9   1      112.02      106.95      5.57 o 
  -9   9   1      236.19      224.45      9.79 o 
  -8   9   1      109.65      114.63      5.55 o 
  -7   9   1        2.49       -2.28      4.33 o 
  -6   9   1        1.83       -2.32      2.32 o 
  -5   9   1        9.12       11.11      2.73 o 
  -4   9   1      282.30      241.38      5.23 o 
  -3   9   1       21.98       13.02      2.40 o 
  -2   9   1       18.30        8.85      1.83 o 
  -1   9   1        9.92       15.23      1.75 o 
   0   9   1      528.36      550.29      7.79 o 
   1   9   1      934.43      932.70     13.23 o 
   2   9   1      298.14      323.32      7.99 o 
   3   9   1      315.86      321.73      7.59 o 
   4   9   1       29.42       19.82      2.77 o 
   5   9   1       49.47       44.49      3.38 o 
   6   9   1       33.12       35.87      3.36 o 
   7   9   1      421.67      396.37      9.49 o 
   8   9   1      197.19      197.28      6.89 o 
   9   9   1      106.60       98.88      5.63 o 
  10   9   1       14.59       12.39      3.93 o 
  11   9   1        2.00        5.08      3.27 o 
 -10  10   1        0.06       -2.73      2.73 o 
  -9  10   1       62.98       62.11      4.60 o 
  -8  10   1      147.88      123.37      5.73 o 
  -7  10   1      181.04      192.38      6.50 o 
  -6  10   1       78.79       79.17      4.87 o 
  -5  10   1      316.46      344.89      8.73 o 
  -4  10   1        3.42        1.95      2.77 o 
  -3  10   1       50.88       41.16      2.71 o 
  -2  10   1      527.23      537.23      7.73 o 
  -1  10   1      912.37      937.24     11.86 o 
   0  10   1      506.19      464.77      8.30 o 
   1  10   1       71.71      103.14      3.90 o 
   2  10   1       38.91       30.65      4.74 o 
   3  10   1        9.55        4.88      2.04 o 
   4  10   1      299.00      309.48     22.53 o 
   5  10   1      733.64      718.52     14.03 o 
   6  10   1      365.49      347.74      8.77 o 
   7  10   1       52.28       43.28      3.87 o 
   8  10   1        5.53        7.43      3.02 o 
   9  10   1       27.52       25.21      3.75 o 
  10  10   1       32.31       30.41      4.27 o 
  -9  11   1       36.54       33.66      6.39 o 
  -8  11   1       75.22       66.94      4.74 o 
  -7  11   1        0.48       -0.69      2.72 o 
  -6  11   1       64.15       56.09      4.35 o 
  -5  11   1      356.82      337.09      8.79 o 
  -4  11   1      578.63      586.28     12.31 o 
  -3  11   1      379.75      374.72      7.37 o 
  -2  11   1      134.19      148.36      5.03 o 
  -1  11   1       64.10       56.81      2.79 o 
   0  11   1      107.07      102.16      3.62 o 
   1  11   1      455.05      461.56      8.71 o 
   2  11   1      429.54      434.89     10.32 o 
   3  11   1       79.45       94.45      9.21 o 
   4  11   1        0.44        0.23      2.60 o 
   5  11   1       14.35       15.76      2.78 o 
   6  11   1       66.17       62.81      4.47 o 
   7  11   1      212.05      227.74      7.57 o 
   8  11   1      137.04      127.58     15.38 o 
   9  11   1       18.06       15.05      3.48 o 
  -8  12   1       79.56       78.83     11.43 o 
  -7  12   1      137.42      137.60      6.56 o 
  -6  12   1       53.02       59.47      6.30 o 
  -5  12   1       18.24       14.70      3.15 o 
  -4  12   1        3.21        5.56      2.49 o 
  -3  12   1      320.92      305.08      6.17 o 
  -2  12   1      475.05      509.73      8.25 o 
  -1  12   1      121.37      107.21      5.94 o 
   0  12   1        6.45        9.69      2.50 o 
   1  12   1        1.24        0.27      2.77 o 
   2  12   1        0.05        1.03      2.35 o 
   3  12   1       16.12       30.45      3.80 o 
   4  12   1       78.76       71.39      6.69 o 
   5  12   1      117.55      123.76     16.43 o 
   6  12   1      116.31      105.17     11.25 o 
   7  12   1       23.13       15.59      3.84 o 
  -7  13   1       21.06       26.49      3.40 o 
  -6  13   1        1.21       -2.04      3.21 o 
  -5  13   1       19.73       28.37      4.22 o 
  -4  13   1       74.58       72.85      4.97 o 
  -3  13   1       24.83       27.94      3.32 o 
  -2  13   1        9.24       10.48      2.87 o 
  -1  13   1       26.60       27.93      4.02 o 
   0  13   1       10.39        4.98      3.35 o 
   1  13   1       14.68        9.79      3.47 o 
   2  13   1       94.98      102.04      5.05 o 
   3  13   1       25.22       17.34      3.01 o 
   4  13   1       13.03       12.12      3.55 o 
   5  13   1        0.01       -1.28      3.10 o 
   6  13   1       38.39       36.52      4.47 o 
  -4  14   1        0.19        0.22      3.40 o 
  -3  14   1       14.22       13.47      5.69 o 
  -2  14   1       30.09       45.84      4.81 o 
  -1  14   1        1.16        7.05      3.05 o 
   0  14   1       23.14       20.08      4.23 o 
   1  14   1       73.81       75.41      5.49 o 
   2  14   1       14.61       19.99      5.00 o 
   3  14   1        0.42        0.39      2.78 o 
 -15   0   2       30.85       29.30      5.93 o 
 -14   0   2       95.74      107.66      8.51 o 
 -13   0   2      209.24      238.82     10.62 o 
 -12   0   2        5.61        4.14      2.56 o 
 -11   0   2        1.18       -0.78      2.25 o 
 -10   0   2      478.35      505.41     16.54 o 
  -9   0   2      393.09      419.45      8.31 o 
  -8   0   2     2682.94     2729.85     40.32 o 
  -7   0   2      320.72      300.89      5.90 o 
  -6   0   2     1942.78     2161.16     49.32 o 
  -5   0   2     2605.38     2763.35     84.29 o 
  -4   0   2     1614.10     1351.08     20.10 o 
  -3   0   2     4838.81     5475.87     79.25 o 
  -2   0   2     8292.67     8059.15    161.33 o 
  -1   0   2    34284.63    29537.31    632.79 o 
   0   0   2     5331.50     5179.31     60.02 o 
   1   0   2       16.43       12.18      0.83 o 
   2   0   2     4005.36     4059.04     78.17 o 
   3   0   2     6269.10     6233.87    125.18 o 
   4   0   2      715.13      803.72     26.33 o 
   5   0   2      244.46      154.69      8.38 o 
   6   0   2        5.83       -0.91      1.22 o 
   7   0   2      164.24      145.29      8.19 o 
   8   0   2     2077.52     2231.08     33.97 o 
   9   0   2       85.97       71.42      4.04 o 
  10   0   2      236.77      272.08     10.54 o 
  11   0   2       25.10       26.02      4.98 o 
  12   0   2       43.40       36.47      5.78 o 
  13   0   2        6.02        4.54      5.16 o 
 -15   1   2        6.35        4.54      3.60 o 
 -14   1   2       26.90       23.74      5.52 o 
 -13   1   2       28.83       20.68      3.39 o 
 -12   1   2      464.37      489.62     12.22 o 
 -11   1   2      477.69      473.89      7.69 o 
 -10   1   2      297.52      329.98      5.16 o 
  -9   1   2      154.40      138.16      3.14 o 
  -8   1   2      117.34      116.69      2.69 o 
  -7   1   2      145.80      105.79      2.27 o 
  -6   1   2      410.41      396.48      4.94 o 
  -5   1   2     4773.47     4351.23     43.96 o 
  -4   1   2      142.06      189.85      2.52 o 
  -3   1   2     4014.77     3950.26     35.35 o 
  -2   1   2      526.03      484.73     15.30 o 
  -1   1   2    20969.61    20472.77    627.68 o 
   0   1   2    14815.09    14415.39    445.79 o 
   1   1   2     2248.08     2085.40     18.78 o 
   2   1   2     2982.41     2629.70     23.59 o 
   3   1   2      394.86      347.58      6.33 o 
   4   1   2       22.85        9.02      0.78 o 
   5   1   2      204.40      119.49      3.12 o 
   6   1   2      668.48      645.59      6.74 o 
   7   1   2     4620.52     5010.59     51.32 o 
   8   1   2     2056.47     2079.06     22.50 o 
   9   1   2      403.66      445.52      8.67 o 
  10   1   2        3.39       -1.84      1.84 o 
  11   1   2      111.48       81.90      4.84 o 
  12   1   2       99.55      109.84      9.58 o 
  13   1   2       70.28       81.70      5.54 o 
 -15   2   2        8.46       10.66      4.00 o 
 -14   2   2       67.16       80.50      5.38 o 
 -13   2   2       62.73       46.02      3.23 o 
 -12   2   2      250.85      268.39      6.18 o 
 -11   2   2       40.82       28.21      2.49 o 
 -10   2   2       57.35       74.25      2.70 o 
  -9   2   2     1791.80     1855.74     20.60 o 
  -8   2   2      327.00      347.99      5.16 o 
  -7   2   2      652.86      630.70      8.63 o 
  -6   2   2       52.00       47.60      2.07 o 
  -5   2   2      356.39      350.19      5.00 o 
  -4   2   2     2197.36     2191.59     19.85 o 
  -3   2   2     3421.20     3471.85     41.54 o 
  -2   2   2    29921.59    30557.68    345.39 o 
  -1   2   2     4462.43     4505.69     89.57 o 
   0   2   2     1836.53     1742.16     20.37 o 
   1   2   2     2686.05     2551.87     25.86 o 
   2   2   2     4014.08     3995.22     46.92 o 
   3   2   2     3677.58     4232.81     42.76 o 
   4   2   2     1434.19     1290.33     14.46 o 
   5   2   2      160.75      203.34      4.73 o 
   6   2   2     1100.90     1253.81     13.82 o 
   7   2   2       61.18       49.13      4.46 o 
   8   2   2       16.18       12.57      2.04 o 
   9   2   2      227.29      277.96      6.71 o 
  10   2   2        9.48       13.38      2.27 o 
  11   2   2        2.02       -2.05      2.05 o 
  12   2   2        5.69        3.73      2.96 o 
  13   2   2        0.04       -2.92      3.14 o 
 -14   3   2        5.08        0.20      2.58 o 
 -13   3   2       73.26       88.64      4.16 o 
 -12   3   2       17.90       15.48      2.50 o 
 -11   3   2        0.52        6.47      2.28 o 
 -10   3   2       69.70       73.09      3.20 o 
  -9   3   2      482.81      459.44      6.31 o 
  -8   3   2      305.06      273.55      5.45 o 
  -7   3   2       18.37        9.04      1.05 o 
  -6   3   2        4.48        7.15      0.86 o 
  -5   3   2        1.14        0.36      1.23 o 
  -4   3   2     1039.13      963.94      9.17 o 
  -3   3   2     5855.18     6053.07     60.10 o 
  -2   3   2    13709.04    14917.62    228.28 o 
  -1   3   2      723.06      558.55      8.65 o 
   0   3   2      871.33     1136.86     13.70 o 
   1   3   2      100.53       93.84      1.68 o 
   2   3   2      146.15      242.72      3.87 o 
   3   3   2       17.34        2.99      2.04 o 
   4   3   2     5756.92     5879.56     69.20 o 
   5   3   2       85.62      151.36      4.75 o 
   6   3   2      510.41      469.33      7.07 o 
   7   3   2      172.82      160.00      5.68 o 
   8   3   2      363.63      384.59     10.69 o 
   9   3   2      129.05       98.76      3.80 o 
  10   3   2        2.13       -1.99      1.99 o 
  11   3   2       24.61       26.67      2.87 o 
  12   3   2        0.19       -0.16      2.31 o 
  13   3   2        1.35        3.41      3.54 o 
 -14   4   2       37.69       48.68      3.59 o 
 -13   4   2        7.09        4.51      2.39 o 
 -12   4   2        6.55        0.11      2.17 o 
 -11   4   2      197.36      213.29      5.45 o 
 -10   4   2      115.53      116.41      6.53 o 
  -9   4   2       28.96       27.79      2.11 o 
  -8   4   2       26.97       35.28      1.73 o 
  -7   4   2      766.45      705.82      8.42 o 
  -6   4   2        0.54       12.62      1.46 o 
  -5   4   2     2127.11     2148.59     19.79 o 
  -4   4   2      364.42      216.93      7.89 o 
  -3   4   2      366.69      452.83      6.08 o 
  -2   4   2      234.02      253.69      5.69 o 
  -1   4   2      676.75      695.41     10.81 o 
   0   4   2        5.91       19.65      1.05 o 
   1   4   2     1678.09     2281.75     26.88 o 
   2   4   2      766.33      611.39     10.16 o 
   3   4   2        2.78        2.08      1.25 o 
   4   4   2      584.65      470.69      7.12 o 
   5   4   2       70.64       95.78      3.16 o 
   6   4   2      161.31      149.22      4.83 o 
   7   4   2       12.42       12.76      1.94 o 
   8   4   2       91.07       67.76      3.25 o 
   9   4   2       31.31       37.80      2.77 o 
  10   4   2        3.36        0.31      2.35 o 
  11   4   2       58.42       74.28      3.92 o 
  12   4   2        3.22        3.58      2.51 o 
  13   4   2        0.08       -1.42      2.51 o 
 -14   5   2       15.95       19.26      3.10 o 
 -13   5   2        1.00       -0.89      2.32 o 
 -12   5   2       44.00       32.61      2.94 o 
 -11   5   2      376.17      416.94      7.86 o 
 -10   5   2       64.47       53.45      4.23 o 
  -9   5   2       56.62       44.47      2.54 o 
  -8   5   2      371.78      343.72      6.25 o 
  -7   5   2      185.99      231.04      3.75 o 
  -6   5   2       96.06       65.69      2.02 o 
  -5   5   2     1771.10     1820.43     21.51 o 
  -4   5   2     3317.41     3711.48     37.43 o 
  -3   5   2        4.83        6.60      0.92 o 
  -2   5   2      507.76      322.49      5.00 o 
  -1   5   2      811.20      624.79      8.35 o 
   0   5   2     1903.40     1530.04     18.68 o 
   1   5   2       13.92        9.03      2.03 o 
   2   5   2      262.25      210.71      3.51 o 
   3   5   2      402.17      419.83     11.24 o 
   4   5   2        9.60        8.83      1.12 o 
   5   5   2      317.22      353.41      6.15 o 
   6   5   2      417.56      382.79      6.79 o 
   7   5   2      214.84      217.57      4.91 o 
   8   5   2       53.48       49.11      2.79 o 
   9   5   2       17.69       11.51      2.17 o 
  10   5   2        0.06       -2.10      2.10 o 
  11   5   2       96.20      103.92      4.43 o 
  12   5   2       32.97       26.59      3.09 o 
 -13   6   2       78.29       76.46      4.21 o 
 -12   6   2       11.12       10.30      2.54 o 
 -11   6   2        1.92        0.90      2.16 o 
 -10   6   2       87.10       65.21      3.43 o 
  -9   6   2      328.09      342.06      7.80 o 
  -8   6   2      519.70      505.14     12.32 o 
  -7   6   2      281.65      208.80      5.86 o 
  -6   6   2      376.52      339.73      4.52 o 
  -5   6   2      615.18      691.05      8.03 o 
  -4   6   2      140.43      160.08      2.92 o 
  -3   6   2     3289.41     3470.90     35.32 o 
  -2   6   2     3224.07     3124.04     37.21 o 
  -1   6   2     2706.45     3008.85     35.79 o 
   0   6   2      466.68      397.25      6.02 o 
   1   6   2      457.06      452.39      6.48 o 
   2   6   2      657.89      725.88      9.63 o 
   3   6   2      759.90      667.94     11.70 o 
   4   6   2      274.03      250.40      6.02 o 
   5   6   2      553.14      515.30      9.90 o 
   6   6   2      543.03      532.01     23.21 o 
   7   6   2      376.82      346.21      6.75 o 
   8   6   2      224.55      205.44      5.23 o 
   9   6   2      235.94      239.47      5.90 o 
  10   6   2      195.46      203.11      7.52 o 
  11   6   2       40.92       39.46      3.30 o 
  12   6   2        1.55       -0.14      2.65 o 
 -13   7   2       45.91       33.82      3.41 o 
 -12   7   2      279.97      296.82     11.32 o 
 -11   7   2      127.33      121.29      9.26 o 
 -10   7   2      576.32      568.82     12.08 o 
  -9   7   2      241.96      221.19      6.74 o 
  -8   7   2        0.49        4.08      3.26 o 
  -7   7   2      421.15      411.65      9.07 o 
  -6   7   2        2.45        3.58      2.07 o 
  -5   7   2      769.51      792.13      9.24 o 
  -4   7   2     1193.44     1184.71     13.13 o 
  -3   7   2      206.67      278.26      4.31 o 
  -2   7   2        5.24        0.50      1.82 o 
  -1   7   2     1428.73     1297.70     15.64 o 
   0   7   2     5250.69     5734.21     67.15 o 
   1   7   2     4430.16     4430.67     52.39 o 
   2   7   2     1444.13     1531.86     19.11 o 
   3   7   2       49.93       33.27      2.63 o 
   4   7   2      528.50      523.97     10.07 o 
   5   7   2      922.76      995.35     23.90 o 
   6   7   2      346.68      342.01     13.23 o 
   7   7   2      755.79      791.49     34.56 o 
   8   7   2      136.38      114.41      6.64 o 
   9   7   2       23.30       17.32      3.15 o 
  10   7   2        4.88        2.29      2.97 o 
  11   7   2       44.04       43.14      4.16 o 
 -12   8   2       20.72       21.18      3.71 o 
 -11   8   2       17.55       11.45      3.47 o 
 -10   8   2      230.54      225.70      7.09 o 
  -9   8   2      637.34      571.24     15.60 o 
  -8   8   2       43.48       44.27      5.61 o 
  -7   8   2        2.02       -1.98      2.93 o 
  -6   8   2       62.22       57.71      6.83 o 
  -5   8   2      598.04      648.56      9.63 o 
  -4   8   2      227.21      245.92      4.14 o 
  -3   8   2     1056.21     1027.87     11.88 o 
  -2   8   2     1735.75     1829.50     23.03 o 
  -1   8   2     2132.05     2142.50     23.16 o 
   0   8   2      589.99      625.81     10.15 o 
   1   8   2       17.41       14.82      3.50 o 
   2   8   2       24.60       22.45      1.59 o 
   3   8   2      165.56      134.93      4.74 o 
   4   8   2      217.12      265.08      9.55 o 
   5   8   2      117.50       96.62      4.29 o 
   6   8   2      370.68      375.20     17.76 o 
   7   8   2        1.67       -1.07      2.57 o 
   8   8   2      156.47      160.89     13.50 o 
   9   8   2      274.78      265.94      8.04 o 
  10   8   2      127.18      127.43      8.75 o 
  11   8   2       45.48       44.47      4.29 o 
 -12   9   2       20.21       16.17      5.02 o 
 -11   9   2        3.36        2.00      3.00 o 
 -10   9   2       13.67        7.51      3.16 o 
  -9   9   2       80.05       81.71      5.08 o 
  -8   9   2       15.28       12.65      3.03 o 
  -7   9   2       49.79       39.45      5.13 o 
  -6   9   2      468.36      515.05     11.03 o 
  -5   9   2      265.21      261.42     12.40 o 
  -4   9   2        9.27        7.54      1.81 o 
  -3   9   2       42.74       41.46      2.12 o 
  -2   9   2      270.81      246.47      8.17 o 
  -1   9   2      373.71      372.57      5.93 o 
   0   9   2     1119.71     1137.58     15.49 o 
   1   9   2     1526.65     1583.22     20.54 o 
   2   9   2        3.60        3.60      2.24 o 
   3   9   2        3.23        5.35      1.93 o 
   4   9   2       28.92       28.97      3.03 o 
   5   9   2       12.21       13.60      2.72 o 
   6   9   2      297.11      335.17      8.54 o 
   7   9   2       80.12       65.18      4.67 o 
   8   9   2       68.41       83.43      5.44 o 
   9   9   2       33.85       27.42      3.68 o 
  10   9   2       19.06       17.74      3.52 o 
 -11  10   2        4.44        6.06      3.30 o 
 -10  10   2       12.25       10.34      3.31 o 
  -9  10   2      119.57      113.44      8.40 o 
  -8  10   2       78.80       86.56      5.04 o 
  -7  10   2        1.63       -0.01      2.61 o 
  -6  10   2       64.62       61.97      4.21 o 
  -5  10   2       24.72       10.05      2.98 o 
  -4  10   2        0.41        1.15      2.35 o 
  -3  10   2       17.08       15.74      2.20 o 
  -2  10   2       49.81       37.67      2.25 o 
  -1  10   2       68.69       83.54      3.92 o 
   0  10   2       26.92       23.95      2.07 o 
   1  10   2       26.76       33.04      5.89 o 
   2  10   2       10.24        9.39      2.58 o 
   3  10   2       22.87       18.49      2.95 o 
   4  10   2        4.59        5.60      2.82 o 
   5  10   2        9.37       14.66      2.49 o 
   6  10   2       86.62       84.08      4.86 o 
   7  10   2       31.24       33.28      4.32 o 
   8  10   2        2.06       -1.29      3.35 o 
   9  10   2        0.39       -0.65      2.82 o 
 -10  11   2       15.79       11.88      3.53 o 
  -9  11   2        1.05       -1.10      2.79 o 
  -8  11   2       22.65       22.02      3.55 o 
  -7  11   2        4.59        1.90      3.77 o 
  -6  11   2        1.99        1.82      2.84 o 
  -5  11   2        1.49        1.82      3.06 o 
  -4  11   2       78.99       79.48      6.57 o 
  -3  11   2      192.46      224.06      5.56 o 
  -2  11   2      101.88       86.45      3.45 o 
  -1  11   2        8.61        3.70      1.80 o 
   0  11   2        4.34        0.40      2.11 o 
   1  11   2        0.22        2.66      2.62 o 
   2  11   2      162.83      143.08      6.02 o 
   3  11   2        3.40        4.36      2.78 o 
   4  11   2       27.10       24.37      3.57 o 
   5  11   2       17.05       20.00      8.19 o 
   6  11   2       19.14       20.36      3.62 o 
   7  11   2        8.68       10.52      3.60 o 
   8  11   2        0.72        3.82      3.38 o 
  -8  12   2       41.10       44.18      4.39 o 
  -7  12   2       52.30       46.49      4.20 o 
  -6  12   2        0.24       -1.59      3.50 o 
  -5  12   2        1.38        0.51      2.76 o 
  -4  12   2       29.06       23.00      2.96 o 
  -3  12   2      272.21      289.02      5.24 o 
  -2  12   2      106.42      108.85      4.15 o 
  -1  12   2        1.47        1.30      3.97 o 
   0  12   2        1.26       -1.62      2.28 o 
   1  12   2        7.26        1.51      2.35 o 
   2  12   2       69.74       84.32     12.87 o 
   3  12   2      140.19      135.10      6.27 o 
   4  12   2      161.87      176.97      7.06 o 
   5  12   2       67.34       60.95      5.36 o 
   6  12   2       39.86       42.04      4.84 o 
   7  12   2        1.58        4.17      3.44 o 
  -7  13   2        7.06       10.50      5.63 o 
  -6  13   2       47.60       58.37      8.69 o 
  -5  13   2       67.07       67.77      4.07 o 
  -4  13   2      202.22      229.58     16.10 o 
  -3  13   2      237.90      237.38      5.77 o 
  -2  13   2        3.16        1.83      2.57 o 
  -1  13   2       26.71       32.97      3.24 o 
   0  13   2       94.67       82.43      5.54 o 
   1  13   2      155.05      204.84      6.30 o 
   2  13   2       55.60       52.40      3.82 o 
   3  13   2        0.25        3.07      3.17 o 
   4  13   2        4.22        2.90      3.20 o 
   5  13   2       20.56       19.00      3.88 o 
  -4  14   2       54.56       47.63      6.58 o 
  -3  14   2      235.50      259.72     13.01 o 
  -2  14   2      294.56      341.26     11.47 o 
  -1  14   2       32.35       31.78      3.49 o 
   0  14   2        5.17        8.78      2.97 o 
   1  14   2        1.92        2.38      2.78 o 
   2  14   2       37.45       36.08      3.65 o 
   3  14   2       15.80       23.17      3.36 o 
 -15   1   3        0.25       -3.11      3.11 o 
 -14   1   3        2.79        0.59      3.13 o 
 -13   1   3       31.59       23.47      2.65 o 
 -12   1   3      211.50      252.79      5.86 o 
 -11   1   3      307.27      293.83      5.06 o 
 -10   1   3       53.98       83.54      3.26 o 
  -9   1   3      350.87      259.98      5.46 o 
  -8   1   3       86.32       36.56      1.65 o 
  -7   1   3        7.98       19.98      1.12 o 
  -6   1   3     2648.73     2354.16     24.29 o 
  -5   1   3     1360.49     1247.45     13.13 o 
  -4   1   3      290.62      195.99      2.63 o 
  -3   1   3    28674.40    28271.54    512.16 o 
  -2   1   3     1220.02     1307.81     13.25 o 
  -1   1   3     8346.21     8755.93    232.67 o 
   0   1   3       74.28       94.06      1.56 o 
   1   1   3      343.78      391.69      4.07 o 
   2   1   3     1785.20     1543.68     11.92 o 
   3   1   3      667.57      622.72      5.59 o 
   4   1   3        0.93       16.01      1.52 o 
   5   1   3      223.49      274.32      4.01 o 
   6   1   3      391.31      401.46      4.64 o 
   7   1   3      137.34      132.03      3.01 o 
   8   1   3       26.75       21.78      1.80 o 
   9   1   3        7.06        3.94      1.85 o 
  10   1   3        0.85        2.10      2.00 o 
  11   1   3       49.43       44.88      4.15 o 
  12   1   3       21.06       35.48      4.29 o 
  13   1   3       15.51       19.98      4.16 o 
 -15   2   3       39.65       34.83      4.24 o 
 -14   2   3       77.18       93.55      4.52 o 
 -13   2   3        5.18        5.69      2.28 o 
 -12   2   3      127.72      127.23      4.37 o 
 -11   2   3      429.51      443.76     13.51 o 
 -10   2   3        1.51        0.72      1.24 o 
  -9   2   3      320.68      249.12      4.11 o 
  -8   2   3      984.49     1227.40     13.60 o 
  -7   2   3       72.40       38.15      1.81 o 
  -6   2   3      160.85       80.53      1.91 o 
  -5   2   3     6754.90     7798.90     78.82 o 
  -4   2   3     6616.73     6523.78     68.60 o 
  -3   2   3     3311.10     3360.06     30.16 o 
  -2   2   3     1150.99     1072.72     13.73 o 
  -1   2   3    10601.60    11162.64    285.36 o 
   0   2   3     3215.49     2938.88     29.39 o 
   1   2   3        2.35       15.25      1.32 o 
   2   2   3      424.01      470.61      5.36 o 
   3   2   3     2999.03     2801.14     28.67 o 
   4   2   3     4678.52     5090.80     51.57 o 
   5   2   3     1102.90     1371.24     14.91 o 
   6   2   3      729.94      876.44     10.25 o 
   7   2   3     1041.83      992.47     11.67 o 
   8   2   3      584.39      631.99      9.82 o 
   9   2   3        3.10        1.04      1.84 o 
  10   2   3       45.98       50.34      3.14 o 
  11   2   3       60.99       48.03      3.30 o 
  12   2   3        4.96        5.78      3.35 o 
  13   2   3       31.53       35.28      4.41 o 
 -15   3   3        2.08        0.86      3.29 o 
 -14   3   3       43.44       39.10      3.29 o 
 -13   3   3      146.36      159.19      5.05 o 
 -12   3   3      331.51      330.68      6.84 o 
 -11   3   3      130.20      167.18      6.34 o 
 -10   3   3      240.36      232.87      5.12 o 
  -9   3   3      245.92      250.24      4.19 o 
  -8   3   3      580.42      595.28      8.97 o 
  -7   3   3     1954.19     1908.01     20.19 o 
  -6   3   3     1493.21     1476.32     15.73 o 
  -5   3   3     5898.20     6322.38     56.58 o 
  -4   3   3     1426.17     1560.75     14.44 o 
  -3   3   3     1914.34     1868.43     21.74 o 
  -2   3   3      532.63      551.81      6.19 o 
  -1   3   3     1373.32     1782.88     20.93 o 
   0   3   3      259.57      193.68      4.35 o 
   1   3   3      239.28      196.33      2.93 o 
   2   3   3      394.78      315.76      9.11 o 
   3   3   3       97.62       73.72      3.12 o 
   4   3   3     2515.84     2859.86     41.93 o 
   5   3   3     2995.06     2924.12     30.31 o 
   6   3   3     2513.58     2598.70     32.05 o 
   7   3   3     1695.30     1711.32     25.83 o 
   8   3   3       99.10       93.36      3.63 o 
   9   3   3       95.82       97.09      3.84 o 
  10   3   3       97.64      106.36      4.31 o 
  11   3   3       99.56       99.00      4.39 o 
  12   3   3       49.69       50.94      4.62 o 
 -14   4   3        9.23        0.41      2.39 o 
 -13   4   3       43.96       52.73      3.28 o 
 -12   4   3        5.95        6.30      2.17 o 
 -11   4   3      208.70      166.41      7.25 o 
 -10   4   3      177.82      173.46      4.50 o 
  -9   4   3      180.17      191.42      4.50 o 
  -8   4   3      602.83      527.01      6.76 o 
  -7   4   3      238.24      316.29      4.53 o 
  -6   4   3        0.11       16.27      1.55 o 
  -5   4   3     1118.94     1026.08      9.94 o 
  -4   4   3    24288.42    25697.07    405.25 o 
  -3   4   3    16491.89    16782.85    168.13 o 
  -2   4   3      120.10       87.31      1.85 o 
  -1   4   3      407.97      406.30      6.11 o 
   0   4   3     1612.47     1628.17     19.55 o 
   1   4   3     1563.99     1772.55     21.19 o 
   2   4   3     1208.75     1054.82     16.41 o 
   3   4   3     3166.06     3285.69     48.72 o 
   4   4   3     5119.91     5244.41     62.21 o 
   5   4   3      612.89      628.07      9.29 o 
   6   4   3        9.23        7.77      1.65 o 
   7   4   3      422.32      444.87      7.68 o 
   8   4   3      139.59      125.89      4.09 o 
   9   4   3        2.67        0.12      2.48 o 
  10   4   3       96.34      104.38      4.33 o 
  11   4   3       20.67       16.44      2.72 o 
  12   4   3        1.50       -1.85      2.17 o 
 -14   5   3       72.85       71.01      4.09 o 
 -13   5   3      139.01      155.74      5.10 o 
 -12   5   3      108.36      113.31      4.44 o 
 -11   5   3        2.13        3.23      2.07 o 
 -10   5   3        8.15        0.24      2.06 o 
  -9   5   3      202.16      221.90      6.20 o 
  -8   5   3       19.37       23.42      1.97 o 
  -7   5   3      276.92      256.80      6.86 o 
  -6   5   3      481.83      462.16      5.70 o 
  -5   5   3     1713.33     1806.30     18.86 o 
  -4   5   3      989.74      995.26     10.94 o 
  -3   5   3     1852.45     1765.86     21.88 o 
  -2   5   3     1617.82     1876.31     19.57 o 
  -1   5   3      253.35      145.51      3.61 o 
   0   5   3      877.43     1025.59     12.92 o 
   1   5   3     1621.42     1475.23     18.04 o 
   2   5   3       16.61       20.93      2.27 o 
   3   5   3       69.23       79.34      3.25 o 
   4   5   3     1004.17     1068.42     17.31 o 
   5   5   3     1459.94     1570.30     24.41 o 
   6   5   3      525.93      526.48      8.49 o 
   7   5   3       75.06       58.32      3.05 o 
   8   5   3        4.86       -0.43      1.79 o 
   9   5   3      115.85      122.76      4.28 o 
  10   5   3       39.17       31.51      3.02 o 
  11   5   3       49.49       66.07      3.88 o 
  12   5   3       21.45       18.59      2.70 o 
 -14   6   3        0.77        3.05      3.23 o 
 -13   6   3        0.15       -0.87      2.34 o 
 -12   6   3       18.75       11.02      2.50 o 
 -11   6   3      172.24      176.06      5.04 o 
 -10   6   3       77.88       73.07      3.43 o 
  -9   6   3       81.89       71.78      4.49 o 
  -8   6   3      457.73      480.00     20.68 o 
  -7   6   3        0.05        4.93      6.19 o 
  -6   6   3       14.55        7.93      1.02 o 
  -5   6   3       10.82       24.50      2.11 o 
  -4   6   3     2255.35     2352.55     24.41 o 
  -3   6   3     2488.40     2620.24     27.08 o 
  -2   6   3      314.58      370.18      5.10 o 
  -1   6   3        4.13        1.77      1.02 o 
   0   6   3      688.48      817.69     11.10 o 
   1   6   3      254.85      304.96      4.90 o 
   2   6   3       88.17       92.63      2.15 o 
   3   6   3      262.41      274.06      6.22 o 
   4   6   3      634.68      653.69     18.63 o 
   5   6   3      311.61      267.28      8.86 o 
   6   6   3       29.16       38.87      4.51 o 
   7   6   3      160.72      161.17      4.69 o 
   8   6   3      198.30      160.04      4.68 o 
   9   6   3      148.24      151.79      4.94 o 
  10   6   3        2.97        0.32      2.36 o 
  11   6   3       33.73       35.44      3.34 o 
  12   6   3        0.22        0.29      4.78 o 
 -13   7   3        3.17        6.11      3.31 o 
 -12   7   3        0.84        1.80      2.77 o 
 -11   7   3       13.30       12.02      3.15 o 
 -10   7   3        1.21        3.58      2.63 o 
  -9   7   3      147.80      124.10      8.31 o 
  -8   7   3      426.49      398.99      9.04 o 
  -7   7   3      164.18      168.29      6.10 o 
  -6   7   3      349.82      361.19      6.20 o 
  -5   7   3       11.67       14.12      1.31 o 
  -4   7   3       19.04       26.24      1.55 o 
  -3   7   3        0.60        1.79      2.21 o 
  -2   7   3      289.04      259.53      3.85 o 
  -1   7   3      445.99      404.87      6.43 o 
   0   7   3       49.76       39.57      2.11 o 
   1   7   3        8.59        7.52      2.60 o 
   2   7   3      103.17       89.08      3.55 o 
   3   7   3       19.40       34.13      2.51 o 
   4   7   3       66.00       54.94      7.70 o 
   5   7   3       33.06       49.86      7.15 o 
   6   7   3       10.04        3.48      2.29 o 
   7   7   3       59.91       51.06      6.40 o 
   8   7   3       11.96        9.22      2.98 o 
   9   7   3       15.50       17.49      3.36 o 
  10   7   3        9.10        5.91      3.22 o 
  11   7   3        1.36        3.32      2.57 o 
 -13   8   3        0.22        7.31      3.55 o 
 -12   8   3        0.39       -2.43      2.91 o 
 -11   8   3        0.26       -1.92      2.62 o 
 -10   8   3       24.46       33.22      3.74 o 
  -9   8   3       76.63       70.18      4.45 o 
  -8   8   3        0.24       -2.35      2.42 o 
  -7   8   3      191.55      173.01      5.88 o 
  -6   8   3     1011.04      965.16     24.54 o 
  -5   8   3       90.11       89.20      3.75 o 
  -4   8   3      137.16      154.10      3.42 o 
  -3   8   3      100.13       88.22      2.76 o 
  -2   8   3      169.70      187.19      3.76 o 
  -1   8   3       19.86       35.32      3.69 o 
   0   8   3      136.23      119.76      3.99 o 
   1   8   3        4.95        1.23      1.36 o 
   2   8   3       17.76       11.64      2.36 o 
   3   8   3      544.32      556.70     11.23 o 
   4   8   3        6.14        3.15      2.95 o 
   5   8   3       97.05      104.52      4.60 o 
   6   8   3       24.52       18.81      2.78 o 
   7   8   3       77.64       75.60      7.30 o 
   8   8   3       92.75       78.99      4.92 o 
   9   8   3       95.69      108.15      5.65 o 
  10   8   3        9.49       13.28      2.90 o 
 -12   9   3        6.73        4.23      3.31 o 
 -11   9   3        8.33        1.48      3.00 o 
 -10   9   3       63.76       59.00     10.45 o 
  -9   9   3        0.28       -2.41      2.41 o 
  -8   9   3        2.13       -2.27      2.57 o 
  -7   9   3       20.30       18.30      2.96 o 
  -6   9   3      419.24      450.73     10.13 o 
  -5   9   3      888.10      895.12     12.82 o 
  -4   9   3        0.26       -1.15      1.35 o 
  -3   9   3       92.88      100.46      4.18 o 
  -2   9   3      518.69      530.53      6.68 o 
  -1   9   3     2150.61     2227.94     24.27 o 
   0   9   3     1371.81     1429.78     18.64 o 
   1   9   3      179.57      159.13      5.55 o 
   2   9   3      137.64      157.06      5.63 o 
   3   9   3      111.04       86.05     11.06 o 
   4   9   3      145.34      129.55      8.93 o 
   5   9   3      150.42      161.43      5.67 o 
   6   9   3      229.33      230.91      5.88 o 
   7   9   3        7.02        4.83      2.38 o 
   8   9   3        4.15        3.38      2.48 o 
   9   9   3       13.49       15.91      3.62 o 
  10   9   3        5.15        4.76      3.30 o 
 -11  10   3       26.35       32.04      4.08 o 
 -10  10   3      133.00      121.72     10.16 o 
  -9  10   3      114.63      128.71      6.12 o 
  -8  10   3       36.10       44.59      5.49 o 
  -7  10   3      129.55      124.59      5.66 o 
  -6  10   3       12.05       11.52      4.11 o 
  -5  10   3      904.64      857.42     17.95 o 
  -4  10   3      831.30      831.81     12.34 o 
  -3  10   3       78.80       79.12      2.65 o 
  -2  10   3      337.38      354.94      5.31 o 
  -1  10   3      130.46      111.86      3.45 o 
   0  10   3       86.12       76.59      4.50 o 
   1  10   3      231.80      217.91      6.64 o 
   2  10   3       77.80       93.77      5.03 o 
   3  10   3      105.25       97.17      9.83 o 
   4  10   3      377.23      378.49      9.49 o 
   5  10   3      138.52      133.67      6.16 o 
   6  10   3       28.92       28.91      3.72 o 
   7  10   3      141.72      134.53      6.02 o 
   8  10   3      135.31      128.90      6.91 o 
   9  10   3       35.26       32.83      4.28 o 
 -10  11   3       17.00       17.07      3.71 o 
  -9  11   3        0.85       -1.61      2.94 o 
  -8  11   3       15.20       13.79      3.39 o 
  -7  11   3      144.74      173.49      7.81 o 
  -6  11   3      443.98      401.85      9.93 o 
  -5  11   3      568.11      610.68     26.84 o 
  -4  11   3       12.08       15.07      2.14 o 
  -3  11   3        0.61       -0.74      1.75 o 
  -2  11   3       31.43       32.04      2.08 o 
  -1  11   3       75.95       69.96      3.27 o 
   0  11   3      195.57      210.83      5.71 o 
   1  11   3       27.24       29.02      3.33 o 
   2  11   3       51.30       44.39      3.80 o 
   3  11   3       14.04       15.56      3.16 o 
   4  11   3      290.60      303.28     19.70 o 
   5  11   3      605.63      587.13     27.71 o 
   6  11   3      313.56      311.18      9.33 o 
   7  11   3      118.69      121.79      6.39 o 
   8  11   3       15.26       12.04      3.73 o 
  -9  12   3       41.89       51.39      4.66 o 
  -8  12   3       15.59       18.67      3.64 o 
  -7  12   3        9.28        5.57      3.20 o 
  -6  12   3       13.94        7.84      3.16 o 
  -5  12   3      219.57      229.88      7.43 o 
  -4  12   3      453.20      449.79      8.61 o 
  -3  12   3      294.90      337.34      6.42 o 
  -2  12   3      173.06      175.76      6.01 o 
  -1  12   3       53.59       51.56      2.97 o 
   0  12   3        3.51       -0.19      2.32 o 
   1  12   3       31.05       33.70      3.68 o 
   2  12   3       12.20       11.28      3.19 o 
   3  12   3       86.23       88.79     10.02 o 
   4  12   3      199.42      208.96      8.63 o 
   5  12   3       45.40       38.73      4.30 o 
   6  12   3        1.83        9.03      3.51 o 
   7  12   3       28.91       29.93      9.30 o 
  -7  13   3        5.20        3.82      3.43 o 
  -6  13   3       50.18       45.53      4.40 o 
  -5  13   3        3.78        3.69      3.09 o 
  -4  13   3       69.74       55.71      8.12 o 
  -3  13   3      122.73      132.13      6.51 o 
  -2  13   3       11.90       11.27      3.47 o 
  -1  13   3        0.98       -2.05      2.48 o 
   0  13   3        8.58        8.64      3.24 o 
   1  13   3       69.78       81.38      3.91 o 
   2  13   3        8.61        3.28      3.04 o 
   3  13   3        1.78       -1.05      2.95 o 
   4  13   3       15.81       15.96      3.69 o 
   5  13   3       39.56       57.33      4.97 o 
  -5  14   3        1.27        1.68      3.47 o 
  -4  14   3        0.41       -0.14      5.32 o 
  -3  14   3        0.06        4.79      5.55 o 
  -2  14   3        0.03        0.88      3.35 o 
  -1  14   3       14.19       12.19      3.80 o 
   0  14   3        2.68        4.44      3.64 o 
   1  14   3        0.85        0.19      2.78 o 
   2  14   3        0.26       -2.30      2.30 o 
 -15   0   4      120.13      112.32      8.49 o 
 -14   0   4       99.63      130.53      8.42 o 
 -13   0   4       37.35       50.61      3.66 o 
 -12   0   4      376.70      376.15      8.64 o 
 -11   0   4      469.59      548.07     21.08 o 
 -10   0   4      926.38      747.42     14.51 o 
  -9   0   4      122.59      175.97      4.78 o 
  -8   0   4       39.28        2.47      1.64 o 
  -7   0   4      947.64      778.99     14.34 o 
  -6   0   4      101.07      140.49      3.25 o 
  -5   0   4     4469.42     4286.42     65.37 o 
  -4   0   4     1404.99     1756.30     34.17 o 
  -3   0   4     6404.19     7398.18    106.35 o 
  -2   0   4      334.34      638.49     13.60 o 
  -1   0   4      577.22      437.16      5.48 o 
   0   0   4    65485.34    57035.63   2045.10 o 
   1   0   4       59.59       61.84      1.98 o 
   2   0   4     5852.29     5457.92     62.65 o 
   3   0   4     4892.84     5596.33     64.49 o 
   4   0   4     3531.39     3636.24     42.31 o 
   5   0   4      720.38      704.61      8.14 o 
   6   0   4     1616.69     1960.66     20.62 o 
   7   0   4     2221.46     2284.14     28.25 o 
   8   0   4       97.89       92.40      4.41 o 
   9   0   4       51.39       42.79      4.97 o 
  10   0   4       55.38       54.53      5.78 o 
  11   0   4       20.28       17.66      5.12 o 
  12   0   4      161.13      190.71     11.06 o 
 -15   1   4        4.55        4.00      3.39 o 
 -14   1   4       99.08      100.27      4.39 o 
 -13   1   4      212.26      234.53      5.62 o 
 -12   1   4      252.21      282.16      5.78 o 
 -11   1   4       58.48       45.73      2.20 o 
 -10   1   4        1.27        0.98      2.31 o 
  -9   1   4     1448.34     1583.88     17.25 o 
  -8   1   4     1772.47     1785.64     19.01 o 
  -7   1   4     2941.03     3270.54     33.52 o 
  -6   1   4     4559.05     4708.19     60.59 o 
  -5   1   4      769.95      735.42      8.03 o 
  -4   1   4       90.88       65.25      1.12 o 
  -3   1   4     3664.52     3491.88     31.22 o 
  -2   1   4       85.08      143.95      2.27 o 
  -1   1   4    14625.87    15027.43    203.91 o 
   0   1   4    12145.99    11799.30    188.05 o 
   1   1   4      884.47     1022.71      8.70 o 
   2   1   4     2267.82     2559.78     21.09 o 
   3   1   4     3107.48     3039.99     25.02 o 
   4   1   4      802.07      852.83      7.13 o 
   5   1   4      634.10      503.39      4.99 o 
   6   1   4      721.53      727.19      7.83 o 
   7   1   4      812.36      761.97      8.39 o 
   8   1   4       49.37       45.21      2.62 o 
   9   1   4      158.68      147.04      3.99 o 
  10   1   4      151.05      164.14      6.38 o 
  11   1   4      129.86      140.06      6.54 o 
  12   1   4       77.86       95.03      6.40 o 
 -15   2   4       33.70       31.57      3.98 o 
 -14   2   4       23.81       22.27      2.84 o 
 -13   2   4       14.31       13.25      2.38 o 
 -12   2   4        9.82       18.67      2.39 o 
 -11   2   4        1.06        1.47      2.01 o 
 -10   2   4        5.57       10.38      1.48 o 
  -9   2   4      107.03       78.60      2.45 o 
  -8   2   4     1118.24      976.06     11.06 o 
  -7   2   4        4.36       -0.28      0.78 o 
  -6   2   4     1260.01     1063.42     11.52 o 
  -5   2   4      856.64      811.29      7.85 o 
  -4   2   4    11950.37    12495.01    153.87 o 
  -3   2   4      200.42      108.17      1.82 o 
  -2   2   4       33.18       91.97      1.85 o 
  -1   2   4    14851.35    15805.21    202.22 o 
   0   2   4       99.83      158.64      2.65 o 
   1   2   4       71.01       44.42      1.04 o 
   2   2   4      410.00      454.82      4.81 o 
   3   2   4     1464.45     1291.45     11.28 o 
   4   2   4       27.88       14.22      1.02 o 
   5   2   4       52.65       63.91      1.93 o 
   6   2   4        2.36       -1.46      1.48 o 
   7   2   4        8.78       17.03      1.71 o 
   8   2   4      238.65      233.26      5.32 o 
   9   2   4        7.38       12.70      2.17 o 
  10   2   4        0.47       -0.49      1.87 o 
  11   2   4        9.27        5.98      3.17 o 
  12   2   4       65.42       62.50      5.12 o 
 -15   3   4        4.17        4.75      2.62 o 
 -14   3   4       22.78       23.37      2.88 o 
 -13   3   4       11.26        9.76      2.37 o 
 -12   3   4        0.78        2.73      2.17 o 
 -11   3   4      209.41      214.87      5.03 o 
 -10   3   4        8.51       11.33      1.50 o 
  -9   3   4      339.01      263.15      4.24 o 
  -8   3   4      450.03      593.39      7.37 o 
  -7   3   4       63.37       27.74      2.30 o 
  -6   3   4      244.93      271.46      3.39 o 
  -5   3   4     1124.65     1227.88     11.62 o 
  -4   3   4     1662.83     1905.66     19.53 o 
  -3   3   4      301.90      287.88      5.31 o 
  -2   3   4      174.45      241.19      5.14 o 
  -1   3   4      335.23      395.47      5.26 o 
   0   3   4      642.57      672.00      7.35 o 
   1   3   4      239.79      260.14      3.31 o 
   2   3   4       45.73       18.46      0.78 o 
   3   3   4     1156.60     1450.75     15.83 o 
   4   3   4     1693.58     1530.16     16.39 o 
   5   3   4      456.08      554.21      6.90 o 
   6   3   4      517.63      483.62      9.66 o 
   7   3   4       15.45       11.76      2.04 o 
   8   3   4       21.73       20.81      1.83 o 
   9   3   4        2.67        1.47      1.93 o 
  10   3   4       27.82       28.62      2.59 o 
  11   3   4        6.55        6.76      2.81 o 
  12   3   4        0.19       -0.48      3.45 o 
 -15   4   4        6.87        7.62      2.69 o 
 -14   4   4        0.83       -0.09      2.44 o 
 -13   4   4        0.60       -2.06      2.06 o 
 -12   4   4       18.09       12.64      2.40 o 
 -11   4   4      103.55      112.84      3.99 o 
 -10   4   4       52.47       52.26      2.73 o 
  -9   4   4       48.89       48.78      2.13 o 
  -8   4   4      109.40       93.41      2.47 o 
  -7   4   4       41.23       24.75      1.91 o 
  -6   4   4      170.16      134.26      3.05 o 
  -5   4   4     1966.94     2063.40     21.28 o 
  -4   4   4      192.17      159.81      3.20 o 
  -3   4   4      398.58      471.87      5.70 o 
  -2   4   4     4418.11     4841.24     51.55 o 
  -1   4   4      534.45      556.65      8.09 o 
   0   4   4       14.68       21.67      1.39 o 
   1   4   4       79.46      102.08      2.02 o 
   2   4   4      997.97     1101.16     17.42 o 
   3   4   4     1216.58     1313.13     14.65 o 
   4   4   4      151.40      189.01      4.08 o 
   5   4   4      122.35      155.17      6.15 o 
   6   4   4      191.09      198.83      4.81 o 
   7   4   4       35.54       39.19      2.47 o 
   8   4   4       23.61       16.95      2.26 o 
   9   4   4        0.20       -2.01      2.01 o 
  10   4   4       17.28       18.90      2.69 o 
  11   4   4        1.79       -0.46      4.06 o 
  12   4   4        0.02        2.56      3.38 o 
 -14   5   4       49.46       53.28      4.93 o 
 -13   5   4       40.54       39.65      3.17 o 
 -12   5   4      261.15      259.12      6.00 o 
 -11   5   4       53.34       35.04      2.58 o 
 -10   5   4        3.14       -0.97      1.67 o 
  -9   5   4       98.90       97.61      4.49 o 
  -8   5   4      207.21      217.55      4.41 o 
  -7   5   4     1154.62     1153.80     11.35 o 
  -6   5   4      567.43      627.13      7.42 o 
  -5   5   4       37.59       35.41      1.60 o 
  -4   5   4     1163.96     1160.32     14.35 o 
  -3   5   4      116.70      147.55      2.72 o 
  -2   5   4      368.41      252.71      3.61 o 
  -1   5   4      801.67      953.31     12.81 o 
   0   5   4        2.63       16.56      1.81 o 
   1   5   4     1154.96     1369.24     16.99 o 
   2   5   4      142.84      113.81      3.71 o 
   3   5   4      571.53      711.21     10.17 o 
   4   5   4      449.88      417.95     16.46 o 
   5   5   4      612.00      615.40      9.41 o 
   6   5   4     1061.66     1040.57     21.71 o 
   7   5   4      144.59      126.82      4.13 o 
   8   5   4        0.09       -1.94      1.94 o 
   9   5   4       98.22      122.22      4.10 o 
  10   5   4      115.45      100.57      4.08 o 
  11   5   4        5.94        9.79      2.89 o 
 -14   6   4        0.99        2.66      3.02 o 
 -13   6   4        4.38        8.29      3.19 o 
 -12   6   4       27.31       29.82      2.78 o 
 -11   6   4      212.04      204.83      5.85 o 
 -10   6   4      280.48      301.18     12.04 o 
  -9   6   4       55.52       71.57      6.70 o 
  -8   6   4       98.96      110.64      5.03 o 
  -7   6   4        2.68        4.64      1.05 o 
  -6   6   4      163.23      181.99      3.19 o 
  -5   6   4     4774.84     4690.55     47.34 o 
  -4   6   4     3023.45     3451.77     35.23 o 
  -3   6   4     6133.61     6093.34     61.10 o 
  -2   6   4      659.44      808.14      9.29 o 
  -1   6   4       16.53       23.41      2.54 o 
   0   6   4      216.60      161.19      3.26 o 
   1   6   4       83.80       51.50      2.33 o 
   2   6   4     2784.22     2803.20     33.46 o 
   3   6   4      734.70      744.97     13.20 o 
   4   6   4        0.36       -1.40      1.40 o 
   5   6   4     1141.77     1140.57     18.96 o 
   6   6   4      298.95      263.42      7.61 o 
   7   6   4       85.21       97.59      3.86 o 
   8   6   4       58.82       51.33      3.20 o 
   9   6   4      173.53      203.07      5.14 o 
  10   6   4       12.07        8.52      2.74 o 
  11   6   4       22.79       17.50      3.25 o 
 -13   7   4      109.54      108.61      5.56 o 
 -12   7   4       84.38       81.77      5.05 o 
 -11   7   4      122.72      103.30     10.59 o 
 -10   7   4        2.95        3.19      2.46 o 
  -9   7   4        0.86        1.42      2.29 o 
  -8   7   4       45.18       53.94      3.67 o 
  -7   7   4      487.94      467.54      9.75 o 
  -6   7   4      543.95      571.03      7.24 o 
  -5   7   4       15.25       15.73      1.52 o 
  -4   7   4      390.13      396.38      5.58 o 
  -3   7   4     1488.45     1503.91     16.45 o 
  -2   7   4     4226.15     4415.55     40.40 o 
  -1   7   4     2765.78     2921.19     30.20 o 
   0   7   4      342.35      286.51      5.76 o 
   1   7   4      133.28      156.96      3.37 o 
   2   7   4        5.71        5.56      1.96 o 
   3   7   4      481.10      476.53      9.70 o 
   4   7   4      412.77      410.16      9.11 o 
   5   7   4      498.15      526.04     13.41 o 
   6   7   4      218.69      189.65      5.84 o 
   7   7   4       55.46       64.57      3.71 o 
   8   7   4       24.71       30.34      2.93 o 
   9   7   4       62.72       50.86      4.54 o 
  10   7   4       78.59       83.87      4.45 o 
  11   7   4        3.49       -0.20      3.46 o 
 -13   8   4        3.05        3.40      3.27 o 
 -12   8   4       10.37       11.40      3.34 o 
 -11   8   4      226.98      213.46      7.23 o 
 -10   8   4      503.58      488.81     10.97 o 
  -9   8   4       43.24       36.85      3.46 o 
  -8   8   4       59.60       55.72      5.31 o 
  -7   8   4       75.81       75.25      4.34 o 
  -6   8   4     1261.19     1244.54     16.55 o 
  -5   8   4      540.59      551.26      7.27 o 
  -4   8   4      212.19      208.49      3.89 o 
  -3   8   4      745.18      793.16      8.74 o 
  -2   8   4     1006.87     1063.81     11.15 o 
  -1   8   4      201.60      203.47      3.90 o 
   0   8   4      331.27      324.52      5.66 o 
   1   8   4      625.56      621.10     16.96 o 
   2   8   4      144.19      133.74      7.34 o 
   3   8   4      599.49      586.19     19.23 o 
   4   8   4        1.49        2.46      2.14 o 
   5   8   4        0.76       -0.62      2.38 o 
   6   8   4      368.03      342.82      8.76 o 
   7   8   4      137.76      132.45      5.84 o 
   8   8   4      291.33      314.70     11.82 o 
   9   8   4      215.06      224.26      7.88 o 
  10   8   4        5.43        5.69      2.83 o 
 -12   9   4       43.70       37.92      7.09 o 
 -11   9   4       11.68       10.42      3.21 o 
 -10   9   4      111.20      108.78      5.71 o 
  -9   9   4       45.25       40.43      6.36 o 
  -8   9   4        0.69        1.50      2.64 o 
  -7   9   4      452.83      441.42     10.02 o 
  -6   9   4      830.13      845.70     12.29 o 
  -5   9   4        5.42       11.49      2.12 o 
  -4   9   4        6.80        3.98      1.49 o 
  -3   9   4        1.88       -0.51      1.50 o 
  -2   9   4      768.94      841.31      9.39 o 
  -1   9   4      723.87      718.40      9.19 o 
   0   9   4      144.30      141.99      9.58 o 
   1   9   4        0.36        2.85      2.21 o 
   2   9   4      415.98      406.55     13.09 o 
   3   9   4       70.16       64.02      4.32 o 
   4   9   4      194.62      210.91      6.52 o 
   5   9   4      303.78      271.53      8.27 o 
   6   9   4      103.89      110.31      5.54 o 
   7   9   4        2.03       -1.16      5.24 o 
   8   9   4       16.19       20.11      3.80 o 
   9   9   4       17.74       22.07      3.98 o 
 -11  10   4        5.14        7.07      3.32 o 
 -10  10   4       13.79       12.92      3.85 o 
  -9  10   4       28.81       24.66      3.61 o 
  -8  10   4       47.11       46.12      4.08 o 
  -7  10   4       65.42       50.30      4.48 o 
  -6  10   4      296.49      310.66      8.71 o 
  -5  10   4        5.97       16.53      3.69 o 
  -4  10   4      114.90      125.61      4.08 o 
  -3  10   4      272.04      288.78      4.74 o 
  -2  10   4      305.95      302.23      4.81 o 
  -1  10   4       12.83        7.32      1.51 o 
   0  10   4       57.98       71.50      6.52 o 
   1  10   4      143.89      123.65      5.14 o 
   2  10   4      107.93      114.19      5.27 o 
   3  10   4        4.75       -0.38      2.47 o 
   4  10   4        1.58        3.45      2.70 o 
   5  10   4        4.67        4.19      3.05 o 
   6  10   4        1.40       -0.54      3.02 o 
   7  10   4        0.68        5.16      3.17 o 
   8  10   4        9.52       16.51      3.60 o 
 -10  11   4       45.76       39.37      4.17 o 
  -9  11   4       56.84       54.63      8.27 o 
  -8  11   4       19.01       24.24      3.63 o 
  -7  11   4        8.27        8.70      3.01 o 
  -6  11   4       57.90       50.09      4.24 o 
  -5  11   4      154.40      170.71      5.31 o 
  -4  11   4       27.65       30.94      2.88 o 
  -3  11   4       20.30       17.70      2.08 o 
  -2  11   4        1.13        0.22      1.52 o 
  -1  11   4       58.55       37.29      2.52 o 
   0  11   4       36.75       41.11      2.92 o 
   1  11   4       20.57       19.94      3.13 o 
   2  11   4       27.90       12.10      3.57 o 
   3  11   4       21.38       28.72      4.26 o 
   4  11   4      110.98      116.47      8.23 o 
   5  11   4       17.27       22.10      4.68 o 
   6  11   4        0.06        1.07      3.13 o 
   7  11   4       60.44       61.96      4.88 o 
  -9  12   4       95.65      108.81      8.13 o 
  -8  12   4       42.14       50.46      4.61 o 
  -7  12   4       30.80       31.08      5.07 o 
  -6  12   4       32.48       23.84      5.77 o 
  -5  12   4      175.24      183.22      9.50 o 
  -4  12   4      324.66      351.29      7.50 o 
  -3  12   4        0.81        4.20      2.91 o 
  -2  12   4        6.04        5.80      2.51 o 
  -1  12   4        1.39       -2.64      2.64 o 
   0  12   4       39.27       40.53      2.77 o 
   1  12   4       12.50       10.25      3.03 o 
   2  12   4        7.52       17.80      3.22 o 
   3  12   4       98.68       97.02      5.69 o 
   4  12   4       26.25       23.55      3.84 o 
   5  12   4       21.94       23.73      4.05 o 
   6  12   4        0.45        4.51      3.41 o 
  -7  13   4       32.65       30.48      4.19 o 
  -6  13   4       16.77       16.32      3.63 o 
  -5  13   4       55.65       58.02      4.67 o 
  -4  13   4        3.66       10.05      5.35 o 
  -3  13   4        7.79        6.79      3.45 o 
  -2  13   4        0.88       -0.41      2.94 o 
  -1  13   4       33.27       35.54      4.23 o 
   0  13   4       70.66       63.60      3.40 o 
   1  13   4        2.11        5.18      2.31 o 
   2  13   4        1.31        1.16      2.62 o 
   3  13   4       89.43       91.49      4.89 o 
   4  13   4      188.65      193.34      6.37 o 
  -5  14   4      108.44       96.18      9.49 o 
  -4  14   4      184.89      233.54     12.65 o 
  -3  14   4       85.74       89.01     15.75 o 
  -2  14   4        5.77        2.58      3.52 o 
  -1  14   4        8.88        4.86      4.07 o 
   0  14   4       82.31       76.78      5.74 o 
   1  14   4      135.20      172.95     10.14 o 
   2  14   4       69.13       66.50      4.58 o 
 -16   1   5       17.48       15.88      5.15 o 
 -15   1   5        0.11        1.74      3.87 o 
 -14   1   5       76.91       76.37      3.99 o 
 -13   1   5        1.23        0.74      2.01 o 
 -12   1   5        0.14       -1.49      1.49 o 
 -11   1   5      129.11      106.01      3.08 o 
 -10   1   5      411.44      345.63      5.16 o 
  -9   1   5        5.57       -0.63      1.15 o 
  -8   1   5      208.39      255.34      3.86 o 
  -7   1   5     2523.88     2666.20     27.50 o 
  -6   1   5        0.09        3.37      0.69 o 
  -5   1   5     1514.21     1360.33     14.21 o 
  -4   1   5     1465.98     1929.80     19.61 o 
  -3   1   5      167.64       42.11      1.11 o 
  -2   1   5      591.68      872.57     10.54 o 
  -1   1   5    34028.17    31614.76    500.62 o 
   0   1   5      664.43      678.51      5.99 o 
   1   1   5       64.11       56.67      1.66 o 
   2   1   5      896.08      999.51      8.74 o 
   3   1   5        3.84        2.56      0.62 o 
   4   1   5       72.53       94.18      1.72 o 
   5   1   5      119.19       60.42      2.29 o 
   6   1   5       71.41       79.61      3.62 o 
   7   1   5      221.58      277.74      4.97 o 
   8   1   5      116.85       88.83      3.88 o 
   9   1   5       28.11       42.87      3.10 o 
  10   1   5       67.35       58.99      4.47 o 
  11   1   5       20.58       23.92      3.92 o 
  12   1   5        0.77        9.51      6.47 o 
 -15   2   5        0.65       -1.23      2.43 o 
 -14   2   5        9.52       15.67      2.46 o 
 -13   2   5      199.87      213.21      5.40 o 
 -12   2   5      482.24      466.84      8.16 o 
 -11   2   5      127.03      156.39      3.58 o 
 -10   2   5      242.73      216.70      3.93 o 
  -9   2   5      418.39      453.23      6.03 o 
  -8   2   5      509.77      570.88      7.00 o 
  -7   2   5      165.13      244.16      3.54 o 
  -6   2   5     1037.55      937.97     11.80 o 
  -5   2   5     2135.60     2287.28     20.85 o 
  -4   2   5     9433.26     9483.60     85.08 o 
  -3   2   5       27.36       21.21      0.94 o 
  -2   2   5        2.39        5.23      0.69 o 
  -1   2   5     5117.68     4632.29     46.24 o 
   0   2   5     2679.52     2324.63     32.40 o 
   1   2   5      714.37      373.05      4.08 o 
   2   2   5     3159.81     4130.53     37.30 o 
   3   2   5     2656.35     2354.38     21.83 o 
   4   2   5      257.50      190.45      4.35 o 
   5   2   5     1604.09     1832.45     17.58 o 
   6   2   5     1443.48     1515.12     14.99 o 
   7   2   5      281.64      264.11      4.78 o 
   8   2   5       26.89       16.71      2.27 o 
   9   2   5        3.71        7.93      2.29 o 
  10   2   5        1.51       -2.03      2.99 o 
  11   2   5       36.75       49.24      4.69 o 
  12   2   5       55.28       52.66      5.00 o 
 -15   3   5      117.33      139.56      7.77 o 
 -14   3   5      117.52      122.47      6.39 o 
 -13   3   5      242.16      265.72      6.03 o 
 -12   3   5       95.11      100.43      3.85 o 
 -11   3   5        3.26        3.35      1.47 o 
 -10   3   5       14.71       11.15      2.01 o 
  -9   3   5      536.86      575.14      7.30 o 
  -8   3   5     4722.32     4855.57     49.56 o 
  -7   3   5      809.75      880.12      9.92 o 
  -6   3   5       51.59       28.47      1.46 o 
  -5   3   5     4038.27     4424.42     39.77 o 
  -4   3   5     5825.24     6123.88     60.87 o 
  -3   3   5      824.50      737.51      8.17 o 
  -2   3   5      327.58      271.33      3.39 o 
  -1   3   5      178.43      184.03      2.89 o 
   0   3   5      399.10      453.20      5.27 o 
   1   3   5      372.18      353.32      5.74 o 
   2   3   5     2782.52     2823.92     25.87 o 
   3   3   5     6695.58     7393.15     66.26 o 
   4   3   5     2696.48     2594.56     24.17 o 
   5   3   5      940.29      975.05     11.60 o 
   6   3   5      496.46      429.40      7.87 o 
   7   3   5        6.91        0.75      1.46 o 
   8   3   5      235.73      264.96      6.18 o 
   9   3   5       76.27       58.78      3.52 o 
  10   3   5      165.08      183.23      5.68 o 
  11   3   5       18.80       11.04      3.44 o 
  12   3   5        5.80        9.30      3.93 o 
 -15   4   5        0.24       -1.67      3.09 o 
 -14   4   5        6.64        6.10      2.51 o 
 -13   4   5       27.61       31.93      2.73 o 
 -12   4   5       64.20       73.56      3.69 o 
 -11   4   5        6.63        3.25      1.85 o 
 -10   4   5      328.96      387.92      5.71 o 
  -9   4   5      120.34      104.61      2.86 o 
  -8   4   5      183.19      179.63      3.40 o 
  -7   4   5     1110.68     1120.42     10.97 o 
  -6   4   5     2897.31     2779.38     25.47 o 
  -5   4   5    14299.39    15204.03    155.33 o 
  -4   4   5     7281.49     7153.05     71.08 o 
  -3   4   5      105.61       71.34      2.97 o 
  -2   4   5       20.96        7.88      0.72 o 
  -1   4   5      230.79      346.79      4.36 o 
   0   4   5      307.31      211.24      3.05 o 
   1   4   5     2006.15     2318.54     23.79 o 
   2   4   5     6008.52     5778.70     67.07 o 
   3   4   5      212.40      362.23      6.04 o 
   4   4   5      892.54     1181.51     14.37 o 
   5   4   5      586.26      472.54      6.85 o 
   6   4   5      368.14      395.21      6.24 o 
   7   4   5      132.41      140.21      3.77 o 
   8   4   5       19.59       13.40      1.93 o 
   9   4   5        1.53        1.95      2.30 o 
  10   4   5       13.92       19.03      2.94 o 
  11   4   5       82.43       69.49      4.25 o 
 -15   5   5       17.25       15.85      3.51 o 
 -14   5   5       57.84       65.44      9.04 o 
 -13   5   5       29.82       27.09      3.93 o 
 -12   5   5        1.97        2.99      2.03 o 
 -11   5   5       14.26       12.04      2.06 o 
 -10   5   5       12.00       11.55      1.88 o 
  -9   5   5     1133.02     1160.72     19.29 o 
  -8   5   5      922.32      953.59      9.68 o 
  -7   5   5      425.69      369.25      4.98 o 
  -6   5   5      149.63      208.58      3.42 o 
  -5   5   5      215.92      276.49      4.60 o 
  -4   5   5     1843.23     1865.32     22.32 o 
  -3   5   5     1185.10     1172.20     12.64 o 
  -2   5   5      433.85      403.61      5.11 o 
  -1   5   5       44.44       23.59      1.18 o 
   0   5   5      159.26      160.73      2.71 o 
   1   5   5        9.74       22.72      1.12 o 
   2   5   5      595.96      582.90     10.54 o 
   3   5   5     3120.72     3259.59     48.49 o 
   4   5   5     2805.56     2944.61     44.37 o 
   5   5   5     1107.33     1084.38     15.19 o 
   6   5   5       10.66       18.63      1.92 o 
   7   5   5      211.32      217.60      5.62 o 
   8   5   5       82.36       82.24      6.18 o 
   9   5   5       52.02       53.23      3.63 o 
  10   5   5       93.93       93.74      4.67 o 
  11   5   5       76.75       77.94      7.97 o 
 -14   6   5        3.07        4.28      3.10 o 
 -13   6   5       72.13       76.29     14.18 o 
 -12   6   5       55.67       51.49      3.86 o 
 -11   6   5       89.23       89.62      3.76 o 
 -10   6   5      192.38      188.47      4.88 o 
  -9   6   5      461.43      425.29      9.23 o 
  -8   6   5       46.11       49.04      3.51 o 
  -7   6   5      398.19      340.27      4.81 o 
  -6   6   5      485.18      548.25      6.91 o 
  -5   6   5     1707.95     1702.35     18.21 o 
  -4   6   5       26.84       18.24      1.91 o 
  -3   6   5     1138.87     1378.51     13.47 o 
  -2   6   5     1226.68     1208.02     13.20 o 
  -1   6   5      125.18      138.90      3.32 o 
   0   6   5       75.16      104.93      2.35 o 
   1   6   5      284.02      233.42      4.07 o 
   2   6   5      449.22      473.57      9.26 o 
   3   6   5       22.97       16.78      2.21 o 
   4   6   5       20.99       17.39      2.44 o 
   5   6   5      117.75      124.67      5.07 o 
   6   6   5        1.55       -0.67      2.36 o 
   7   6   5        0.33        2.83      1.85 o 
   8   6   5       31.68       30.33      2.45 o 
   9   6   5        2.63       -0.05      2.07 o 
  10   6   5        5.91        5.41      2.77 o 
  11   6   5       26.26       24.92      3.49 o 
 -14   7   5        2.18       -0.51      3.23 o 
 -13   7   5        0.04       -0.37      2.96 o 
 -12   7   5      101.55       94.24      5.25 o 
 -11   7   5       14.24       18.33      3.20 o 
 -10   7   5        5.91        5.87      2.55 o 
  -9   7   5       50.65       33.98      4.86 o 
  -8   7   5        4.02        2.29      3.25 o 
  -7   7   5      160.45      165.36      3.32 o 
  -6   7   5       83.58       70.11      2.44 o 
  -5   7   5       18.60       19.55      1.59 o 
  -4   7   5       75.17       69.33      2.40 o 
  -3   7   5        9.22       10.11      1.25 o 
  -2   7   5      255.53      281.60      4.49 o 
  -1   7   5      264.70      297.46      5.22 o 
   0   7   5        4.21        5.55      1.10 o 
   1   7   5      362.37      368.72      5.85 o 
   2   7   5        0.50        2.84      1.86 o 
   3   7   5        5.01       11.31      4.00 o 
   4   7   5       61.86       54.56      8.29 o 
   5   7   5      117.69      127.22      5.15 o 
   6   7   5        5.20        5.06      2.62 o 
   7   7   5      144.10      143.74      4.89 o 
   8   7   5       13.55       11.67      2.72 o 
   9   7   5       20.15       15.97      2.98 o 
  10   7   5        0.19       -0.25      3.41 o 
 -13   8   5        1.40        4.02      3.10 o 
 -12   8   5        2.99        2.84      2.96 o 
 -11   8   5       67.31       82.97      6.17 o 
 -10   8   5       28.98       25.60      3.27 o 
  -9   8   5       26.13       26.40      3.16 o 
  -8   8   5       44.16       35.82      4.22 o 
  -7   8   5       50.26       43.50      3.60 o 
  -6   8   5      175.28      192.68      5.52 o 
  -5   8   5        9.71        7.06      1.42 o 
  -4   8   5       48.61       55.73      3.13 o 
  -3   8   5      214.43      229.76      4.44 o 
  -2   8   5      374.18      369.10      5.48 o 
  -1   8   5      791.48      844.99     10.14 o 
   0   8   5       10.81        5.51      1.32 o 
   1   8   5      415.39      432.33     12.76 o 
   2   8   5      606.49      547.48     12.93 o 
   3   8   5      112.35      117.51      4.88 o 
   4   8   5      345.93      379.87     17.30 o 
   5   8   5       13.39        9.17      2.52 o 
   6   8   5        5.26       -2.51      2.51 o 
   7   8   5       22.42       15.23      3.56 o 
   8   8   5       20.58       24.33      3.05 o 
   9   8   5        0.96        1.32      2.66 o 
 -12   9   5        0.73       -1.95      3.06 o 
 -11   9   5        9.51        5.72      2.98 o 
 -10   9   5       15.25       17.15      4.05 o 
  -9   9   5       58.61       45.07      3.87 o 
  -8   9   5      526.93      549.82     11.83 o 
  -7   9   5      639.03      612.67     12.54 o 
  -6   9   5       33.84       55.10      3.05 o 
  -5   9   5       58.78       71.30      2.89 o 
  -4   9   5       37.37       24.33      1.66 o 
  -3   9   5       80.85       82.59      2.94 o 
  -2   9   5      594.78      591.78      7.49 o 
  -1   9   5      340.16      330.59      5.33 o 
   0   9   5       24.58       26.06      2.36 o 
   1   9   5        0.58       -1.79      1.79 o 
   2   9   5       23.67       15.64      2.67 o 
   3   9   5      385.41      410.05      9.55 o 
   4   9   5      225.49      195.46      6.58 o 
   5   9   5        0.35        0.23      2.67 o 
   6   9   5        6.55        6.27      3.10 o 
   7   9   5       81.25       76.17      4.36 o 
   8   9   5       66.74       73.95      4.38 o 
   9   9   5       14.09       11.25      2.98 o 
 -12  10   5       35.88       32.64      4.13 o 
 -11  10   5       49.51       51.02      4.45 o 
 -10  10   5      114.48      131.11      6.14 o 
  -9  10   5       25.50       22.67      3.53 o 
  -8  10   5        1.72       -1.04      2.72 o 
  -7  10   5      363.32      366.65      9.38 o 
  -6  10   5     1151.18     1176.07     20.80 o 
  -5  10   5     1093.39     1116.88     15.77 o 
  -4  10   5        3.18        7.78      1.63 o 
  -3  10   5       14.22       16.73      1.71 o 
  -2  10   5      121.77      122.61      3.23 o 
  -1  10   5       21.90       24.28      2.36 o 
   0  10   5      157.13      162.07      8.30 o 
   1  10   5      264.56      268.64      6.16 o 
   2  10   5      610.92      583.63     15.37 o 
   3  10   5       51.37       39.71      3.65 o 
   4  10   5       44.48       24.88      3.38 o 
   5  10   5      138.92      151.41      6.51 o 
   6  10   5      100.30       99.91      4.68 o 
   7  10   5      140.57      153.20      5.52 o 
   8  10   5       66.94       54.89      3.98 o 
 -10  11   5        9.31        7.90      3.29 o 
  -9  11   5       37.79       41.21      6.46 o 
  -8  11   5      197.70      179.35     12.75 o 
  -7  11   5      144.36      168.65      6.81 o 
  -6  11   5        0.72        1.46      2.99 o 
  -5  11   5       54.00       39.34      3.04 o 
  -4  11   5       39.87       45.96      3.04 o 
  -3  11   5      177.87      171.64      4.30 o 
  -2  11   5      404.16      443.05      8.04 o 
  -1  11   5       74.10       66.36      4.08 o 
   0  11   5        7.03        2.63      2.10 o 
   1  11   5       29.84       27.43      2.80 o 
   2  11   5       88.52       91.52      4.24 o 
   3  11   5      556.06      560.28     11.11 o 
   4  11   5      460.60      475.67      9.35 o 
   5  11   5      150.16      150.36      5.44 o 
   6  11   5       11.86       12.19      2.90 o 
   7  11   5       10.59       16.08      3.25 o 
  -9  12   5        1.89        1.86      3.42 o 
  -8  12   5        5.00        3.98      3.37 o 
  -7  12   5      107.43      106.58      6.07 o 
  -6  12   5      234.49      261.55      8.25 o 
  -5  12   5      147.52      163.28      6.57 o 
  -4  12   5      178.53      168.94      6.24 o 
  -3  12   5       30.81       30.17      3.82 o 
  -2  12   5        8.18       11.21      2.53 o 
  -1  12   5       49.07       41.36      3.25 o 
   0  12   5       29.11       47.86      5.95 o 
   1  12   5      121.92      124.20      5.22 o 
   2  12   5      135.03      144.33      5.26 o 
   3  12   5        3.65        2.31      2.62 o 
   4  12   5       99.23       84.47      7.03 o 
   5  12   5       41.78       51.96      3.96 o 
   6  12   5       21.83       18.77      6.01 o 
  -7  13   5       22.78       29.15      3.99 o 
  -6  13   5        1.20       -1.90      3.17 o 
  -5  13   5       22.53       23.39      3.79 o 
  -4  13   5       47.54       39.17      4.32 o 
  -3  13   5       78.96       86.64      5.61 o 
  -2  13   5       43.44       38.14      4.34 o 
  -1  13   5        0.59       -0.67      2.83 o 
   0  13   5        0.10        0.32      2.57 o 
   1  13   5        6.13       10.90      3.41 o 
   2  13   5        1.34        4.02      2.67 o 
   3  13   5       23.49       22.60      3.16 o 
   4  13   5       45.28       44.62      3.84 o 
  -5  14   5        0.16       -0.12      5.39 o 
  -4  14   5        7.80        8.56      5.72 o 
  -3  14   5        1.42       -3.38      3.38 o 
  -2  14   5        6.52        8.51      3.75 o 
  -1  14   5        2.63       -0.79      3.44 o 
   0  14   5        0.58        3.30      3.74 o 
   1  14   5        0.54        1.35      3.03 o 
 -16   0   6        0.70        2.63      4.53 o 
 -15   0   6       22.00       19.96      5.09 o 
 -14   0   6       83.04       82.42      4.91 o 
 -13   0   6       82.93       82.80      4.50 o 
 -12   0   6      606.73      645.68     17.61 o 
 -11   0   6      454.28      480.26      9.42 o 
 -10   0   6      173.28      202.59      5.18 o 
  -9   0   6     1395.90     1454.86     22.37 o 
  -8   0   6       73.02       85.16      2.99 o 
  -7   0   6     2887.92     2511.37     38.85 o 
  -6   0   6     2425.66     2686.42     46.97 o 
  -5   0   6      251.27      169.53      3.38 o 
  -4   0   6      256.32      202.08      3.72 o 
  -2   0   6      150.95      191.37      3.76 o 
  -1   0   6    19031.95    19116.00    578.98 o 
   0   0   6    19756.08    19774.83    407.07 o 
   1   0   6     4722.77     5388.48     61.96 o 
   2   0   6     1184.29     1188.48     14.66 o 
   3   0   6      581.11      700.05      9.30 o 
   4   0   6        7.32       16.54      1.34 o 
   5   0   6      448.25      504.30      7.50 o 
   6   0   6      409.03      327.58      7.56 o 
   7   0   6       51.02       79.33      4.52 o 
   8   0   6       47.09       56.34      5.73 o 
   9   0   6       53.02       41.15      5.40 o 
  10   0   6      161.08      173.90      9.60 o 
  11   0   6      182.14      195.57     10.80 o 
 -16   1   6       32.95       37.54      4.06 o 
 -15   1   6      158.05      185.18      5.57 o 
 -14   1   6       14.96       15.69      2.36 o 
 -13   1   6        6.84        2.35      1.71 o 
 -12   1   6       61.44       66.32      3.64 o 
 -11   1   6        8.75        9.64      1.71 o 
 -10   1   6      677.88      696.78      8.57 o 
  -9   1   6     1806.45     1905.99     20.32 o 
  -8   1   6     1786.67     1779.88     18.87 o 
  -7   1   6     1363.16     1624.31     17.44 o 
  -6   1   6      395.79      422.19      5.06 o 
  -5   1   6     1438.14     1410.92     14.62 o 
  -4   1   6      266.15      238.64      2.70 o 
  -3   1   6     1457.56     1375.65     16.31 o 
  -2   1   6     1232.44     1283.66     13.23 o 
  -1   1   6        3.67       26.86      0.95 o 
   0   1   6     2481.63     2431.82     20.11 o 
   1   1   6     5360.32     6023.89     55.21 o 
   2   1   6     6860.73     6893.26     56.01 o 
   3   1   6     1025.48     1039.53      9.28 o 
   4   1   6      384.38      353.63      3.93 o 
   5   1   6       61.15       85.61      2.29 o 
   6   1   6      150.35      143.26      3.01 o 
   7   1   6      528.83      583.70      9.58 o 
   8   1   6      387.16      367.60      7.42 o 
   9   1   6      208.53      226.95      7.37 o 
  10   1   6       64.40       55.91      9.56 o 
  11   1   6        0.31        0.05      3.61 o 
 -16   2   6        2.45        1.58      3.18 o 
 -15   2   6        7.42        5.70      2.52 o 
 -14   2   6       81.33       95.40      4.12 o 
 -13   2   6        8.27        5.53      2.07 o 
 -12   2   6      286.80      287.61      7.09 o 
 -11   2   6      287.25      295.11      5.79 o 
 -10   2   6       87.40       93.33      2.77 o 
  -9   2   6     1898.28     1941.62     20.75 o 
  -8   2   6      999.19     1078.49     11.97 o 
  -7   2   6     1024.88     1031.26     13.01 o 
  -6   2   6     1107.69     1147.71     10.94 o 
  -5   2   6     1197.09     1201.64     11.33 o 
  -4   2   6      807.43      811.35      8.85 o 
  -3   2   6      789.98      855.86     10.58 o 
  -2   2   6     3025.57     3078.11     35.51 o 
  -1   2   6     2386.74     2482.19     29.82 o 
   0   2   6     7325.39     7514.59    108.11 o 
   1   2   6     1419.27     1312.99     12.49 o 
   2   2   6        0.46       -0.69      0.69 o 
   3   2   6      673.41      781.19      8.09 o 
   4   2   6      393.17      381.99      4.79 o 
   5   2   6      125.53      101.23      3.10 o 
   6   2   6       76.26       94.69      3.02 o 
   7   2   6       85.84       74.22      3.75 o 
   8   2   6      125.09      146.81      4.71 o 
   9   2   6        7.76       10.97      2.47 o 
  10   2   6       15.45        7.44      3.42 o 
  11   2   6       78.20       74.46      5.46 o 
 -15   3   6       13.14       12.92      2.77 o 
 -14   3   6        3.61       -0.09      2.16 o 
 -13   3   6        0.18       -1.92      1.94 o 
 -12   3   6      327.94      299.64      9.03 o 
 -11   3   6       26.09       25.47      1.79 o 
 -10   3   6      616.37      677.33      8.49 o 
  -9   3   6        0.80        0.94      1.18 o 
  -8   3   6        0.21        1.51      1.26 o 
  -7   3   6        1.17       -0.66      0.66 o 
  -6   3   6      396.25      365.25      4.18 o 
  -5   3   6        9.91        9.38      1.01 o 
  -4   3   6      181.44      175.45      4.19 o 
  -3   3   6      145.06      127.65      2.95 o 
  -2   3   6        1.07        0.22      0.76 o 
  -1   3   6      100.64       74.78      1.55 o 
   0   3   6       49.96       18.28      0.92 o 
   1   3   6       78.44       20.12      1.04 o 
   2   3   6       22.74        1.91      1.02 o 
   3   3   6      407.97      378.64      4.58 o 
   4   3   6        0.51        1.62      0.97 o 
   5   3   6       16.30       14.07      1.63 o 
   6   3   6       31.15       35.98      2.15 o 
   7   3   6       11.95        8.04      1.74 o 
   8   3   6       28.85       38.34      2.97 o 
   9   3   6       56.28       50.61      3.49 o 
  10   3   6        2.02        4.26      2.61 o 
  11   3   6        6.22        3.46      3.71 o 
 -15   4   6        2.83        6.60      3.91 o 
 -14   4   6        2.36        3.32      2.70 o 
 -13   4   6        1.05       -0.07      1.93 o 
 -12   4   6        0.67       -1.63      1.83 o 
 -11   4   6      196.07      166.41      4.46 o 
 -10   4   6      368.18      333.35      6.80 o 
  -9   4   6        3.84        3.55      1.25 o 
  -8   4   6      233.41      277.21      3.71 o 
  -7   4   6      650.13      578.58      6.23 o 
  -6   4   6       24.34       38.49      1.94 o 
  -5   4   6     3660.50     3818.71     38.61 o 
  -4   4   6      905.48     1035.42     11.36 o 
  -3   4   6      670.83      747.37      8.29 o 
  -2   4   6      149.58      178.24      2.69 o 
  -1   4   6       15.66        4.16      0.66 o 
   0   4   6       11.06       12.66      1.19 o 
   1   4   6      289.45      335.19      4.45 o 
   2   4   6      303.76      345.19      5.46 o 
   3   4   6      351.69      426.39      6.10 o 
   4   4   6      684.65      662.47      9.86 o 
   5   4   6      453.70      436.93      6.58 o 
   6   4   6      198.84      202.08      4.40 o 
   7   4   6       29.80       22.91      2.07 o 
   8   4   6      169.67      149.35      4.86 o 
   9   4   6       42.88       40.54      3.31 o 
  10   4   6        1.12        1.20      2.67 o 
  11   4   6        1.88        3.27      3.55 o 
 -15   5   6        8.68        3.52      3.24 o 
 -14   5   6      111.77      127.84      5.67 o 
 -13   5   6       60.75       64.54      4.51 o 
 -12   5   6        3.16        0.32      1.86 o 
 -11   5   6       11.11        5.95      1.92 o 
 -10   5   6        0.61        1.08      1.68 o 
  -9   5   6      793.35      763.44      9.33 o 
  -8   5   6       33.80       42.67      2.83 o 
  -7   5   6        0.15        3.13      1.52 o 
  -6   5   6      426.46      443.64      8.62 o 
  -5   5   6      450.11      399.61      5.39 o 
  -4   5   6     2479.87     2875.90     29.54 o 
  -3   5   6      371.61      629.20      7.37 o 
  -2   5   6       12.49       15.01      1.00 o 
  -1   5   6      264.20      258.04      3.70 o 
   0   5   6      107.46      110.62      2.23 o 
   1   5   6      741.53      743.62      8.95 o 
   2   5   6     1991.87     2299.71     28.15 o 
   3   5   6      509.13      457.19      7.53 o 
   4   5   6        5.88        7.08      2.30 o 
   5   5   6       99.62       79.07      3.42 o 
   6   5   6      559.64      582.98      8.43 o 
   7   5   6        6.56        2.77      1.78 o 
   8   5   6        6.38        1.39      1.89 o 
   9   5   6       66.90       64.69      3.89 o 
  10   5   6       26.19       31.76      3.52 o 
 -14   6   6        0.54        1.46      2.96 o 
 -13   6   6       78.53       81.45      5.19 o 
 -12   6   6      145.82      152.27      7.72 o 
 -11   6   6      138.15      132.57      8.07 o 
 -10   6   6      114.17      125.89      5.34 o 
  -9   6   6      107.10      114.75     10.52 o 
  -8   6   6     1431.30     1363.63     14.99 o 
  -7   6   6      284.02      321.22      4.76 o 
  -6   6   6     1106.99     1102.28     12.39 o 
  -5   6   6     1990.37     2165.51     22.82 o 
  -4   6   6      467.53      533.62      6.05 o 
  -3   6   6       63.25       94.43      2.36 o 
  -2   6   6       56.61       33.11      1.49 o 
  -1   6   6      842.07      852.18      9.77 o 
   0   6   6     1135.92     1046.71     11.72 o 
   1   6   6     1517.84     1529.99     16.53 o 
   2   6   6        4.12        5.94      1.54 o 
   3   6   6      464.78      511.78      8.30 o 
   4   6   6      860.94      826.75     12.10 o 
   5   6   6      528.29      545.41      9.06 o 
   6   6   6      262.69      278.71      7.93 o 
   7   6   6      167.95      150.63      4.22 o 
   8   6   6        9.41        9.48      2.15 o 
   9   6   6       10.54        7.50      2.87 o 
  10   6   6       25.50       27.98      6.38 o 
 -14   7   6       46.32       50.49      4.42 o 
 -13   7   6       51.22       35.84      4.15 o 
 -12   7   6       27.49       26.66      4.26 o 
 -11   7   6       70.98       81.85      4.99 o 
 -10   7   6      673.78      607.01     14.39 o 
  -9   7   6      941.80      896.73     17.67 o 
  -8   7   6      143.85      156.19      5.59 o 
  -7   7   6     1212.95     1248.41     14.03 o 
  -6   7   6        0.90        1.36      1.17 o 
  -5   7   6        6.43       13.20      1.43 o 
  -4   7   6      376.13      305.89      4.26 o 
  -3   7   6     2709.66     3028.27     28.24 o 
  -2   7   6      866.34      806.68      9.56 o 
  -1   7   6      146.97      172.46      3.37 o 
   0   7   6      286.41      323.55      4.77 o 
   1   7   6      834.64      798.28     11.47 o 
   2   7   6     1277.65     1320.39     17.58 o 
   3   7   6      967.61      915.68     13.19 o 
   4   7   6        1.77        3.83      1.83 o 
   5   7   6        1.09        0.91      1.86 o 
   6   7   6        4.25        5.19      2.22 o 
   7   7   6       66.45       72.98      3.87 o 
   8   7   6      313.00      331.59      7.62 o 
   9   7   6       87.31       88.49      5.68 o 
  10   7   6       50.69       61.32      5.23 o 
 -13   8   6       79.68       84.68      5.25 o 
 -12   8   6      190.70      203.40      7.12 o 
 -11   8   6       63.52       71.09      4.90 o 
 -10   8   6        3.85        3.44      2.77 o 
  -9   8   6        0.47        0.58      2.90 o 
  -8   8   6      476.57      483.37     12.50 o 
  -7   8   6     2131.86     2229.12     27.80 o 
  -6   8   6     1580.61     1523.68     16.97 o 
  -5   8   6      530.06      570.90      7.65 o 
  -4   8   6      134.84      143.31      3.04 o 
  -3   8   6      484.57      475.27      6.00 o 
  -2   8   6       85.63       88.83      2.79 o 
  -1   8   6      314.56      300.94      4.83 o 
   0   8   6     2251.94     2105.74     26.46 o 
   1   8   6      377.16      402.20      7.28 o 
   2   8   6       11.26        5.00      1.86 o 
   3   8   6      175.21      153.38      4.52 o 
   4   8   6       65.91       69.64      3.56 o 
   5   8   6       12.37       14.02      2.36 o 
   6   8   6      123.23      128.28      4.60 o 
   7   8   6      151.40      152.63      5.30 o 
   8   8   6       29.59       23.03      3.12 o 
   9   8   6       10.57        8.19      2.86 o 
 -13   9   6       13.91       18.24      3.82 o 
 -12   9   6        0.97       -1.73      2.91 o 
 -11   9   6       76.10       59.22      7.79 o 
 -10   9   6       44.18       41.02      3.91 o 
  -9   9   6       37.67       30.91      3.51 o 
  -8   9   6       44.69       39.93      3.81 o 
  -7   9   6      197.97      179.89      6.55 o 
  -6   9   6        5.06       22.96      2.39 o 
  -5   9   6      479.88      521.41      7.62 o 
  -4   9   6       40.45       38.06      1.90 o 
  -3   9   6      208.75      229.56      3.99 o 
  -2   9   6      423.38      438.52      6.41 o 
  -1   9   6       18.50       16.49      2.02 o 
   0   9   6      391.74      388.69      7.25 o 
   1   9   6     1148.74     1121.98     15.75 o 
   2   9   6      127.67      121.78      4.29 o 
   3   9   6      146.51      154.11      6.99 o 
   4   9   6      263.35      259.62      6.26 o 
   5   9   6       46.66       41.76      3.13 o 
   6   9   6        0.05       -1.86      2.33 o 
   7   9   6       19.05       17.68      3.35 o 
   8   9   6       23.26       21.65      4.07 o 
 -12  10   6        0.39       -0.60      3.24 o 
 -11  10   6       25.78       14.75      3.82 o 
 -10  10   6      122.47      136.11      6.96 o 
  -9  10   6        4.31        1.03      2.70 o 
  -8  10   6      172.28      192.88      6.88 o 
  -7  10   6      384.21      351.86      9.22 o 
  -6  10   6      356.64      404.73      8.25 o 
  -5  10   6      231.96      193.90      5.29 o 
  -4  10   6      383.79      440.20      6.86 o 
  -3  10   6        2.84        2.02      1.41 o 
  -2  10   6       10.36       12.39      1.61 o 
  -1  10   6        9.97       11.76      2.04 o 
   0  10   6       61.66       59.87      3.69 o 
   1  10   6       55.73       44.16      4.56 o 
   2  10   6       19.77       19.59      2.85 o 
   3  10   6        3.28        1.18      3.96 o 
   4  10   6       75.52       77.62      5.06 o 
   5  10   6       16.39        9.34      3.54 o 
   6  10   6       11.28       15.06      2.92 o 
   7  10   6       19.84       16.84      3.14 o 
 -11  11   6        0.02       -2.71      3.63 o 
 -10  11   6        0.96       -0.23      2.97 o 
  -9  11   6       34.79       34.31      6.31 o 
  -8  11   6        0.33        2.27      2.95 o 
  -7  11   6       25.88       22.62      3.49 o 
  -6  11   6        2.59        5.10      2.98 o 
  -5  11   6       54.42       48.38      3.27 o 
  -4  11   6        0.04       -2.06      2.06 o 
  -3  11   6        2.43       -0.29      1.74 o 
  -2  11   6      256.11      256.78      6.45 o 
  -1  11   6       75.87       75.17      5.13 o 
   0  11   6       56.96       44.68      3.03 o 
   1  11   6        2.57        2.04      2.20 o 
   2  11   6        3.48        2.33      2.39 o 
   3  11   6       13.23       14.51      3.01 o 
   4  11   6       27.63       31.50      3.23 o 
   5  11   6        1.47        3.63      3.72 o 
   6  11   6       59.43       59.94      4.16 o 
  -9  12   6        3.76        4.66      4.34 o 
  -8  12   6       33.66       49.85      4.58 o 
  -7  12   6       48.52       32.79      4.17 o 
  -6  12   6      183.42      203.74      7.38 o 
  -5  12   6       24.72       20.77      2.86 o 
  -4  12   6        9.78        3.71      3.06 o 
  -3  12   6        2.77        1.44      2.98 o 
  -2  12   6        5.77        6.04      2.48 o 
  -1  12   6       30.25       30.30      3.17 o 
   0  12   6       26.29       22.58      3.60 o 
   1  12   6       14.89       12.99      2.59 o 
   2  12   6       11.42       11.59      2.72 o 
   3  12   6       68.98       69.03      6.62 o 
   4  12   6       12.26       13.15      3.04 o 
   5  12   6        2.14        3.17      2.91 o 
  -8  13   6       40.53       51.80      6.54 o 
  -7  13   6        0.15        0.22      3.27 o 
  -6  13   6        1.15       -2.94      2.94 o 
  -5  13   6       78.49       80.87      8.15 o 
  -4  13   6       96.25      111.32      6.06 o 
  -3  13   6      164.45      166.23      6.81 o 
  -2  13   6       73.72       68.82      5.21 o 
  -1  13   6        2.98       -3.26      3.26 o 
   0  13   6       33.84       27.52      3.47 o 
   1  13   6       89.47      109.25      6.20 o 
   2  13   6      151.55      160.99      7.55 o 
   3  13   6      140.81      153.02      7.63 o 
  -4  14   6        0.21       -3.42      3.42 o 
  -3  14   6        0.07       -1.95      3.47 o 
  -2  14   6       29.21       23.78      4.33 o 
  -1  14   6       83.69       97.58     10.21 o 
   0  14   6      183.08      206.81      6.94 o 
 -16   1   7        0.11        1.04      3.05 o 
 -15   1   7        0.65        0.80      2.25 o 
 -14   1   7        5.33        6.25      2.07 o 
 -13   1   7       69.20       54.49      2.63 o 
 -12   1   7      116.97      136.31      3.69 o 
 -11   1   7      495.56      493.23      8.53 o 
 -10   1   7       74.43      100.86      2.71 o 
  -9   1   7      599.81      545.22      6.81 o 
  -8   1   7      196.74      278.68      3.99 o 
  -7   1   7      785.87      881.13     11.01 o 
  -6   1   7     2623.18     2967.19     30.30 o 
  -5   1   7      886.68      750.48      7.33 o 
  -4   1   7      154.42      243.97      2.79 o 
  -3   1   7     3183.33     3833.44     43.93 o 
  -2   1   7     1075.72     1264.61     13.19 o 
  -1   1   7        9.05       36.31      1.78 o 
   0   1   7      700.45      988.57      8.71 o 
   1   1   7     1207.32      980.69      8.73 o 
   2   1   7      132.67      184.15      2.44 o 
   3   1   7       46.16       20.98      1.46 o 
   4   1   7       97.20       91.11      2.25 o 
   5   1   7      102.61       90.64      2.46 o 
   6   1   7      375.65      449.12      6.77 o 
   7   1   7       59.23       38.76      2.88 o 
   8   1   7        0.36        1.63      2.74 o 
   9   1   7       50.58       34.86      3.96 o 
  10   1   7       23.06       29.34      4.25 o 
  11   1   7        1.92       -2.73      3.55 o 
 -16   2   7        8.15        7.00      3.27 o 
 -15   2   7       11.86        9.45      2.46 o 
 -14   2   7       38.08       39.99      2.87 o 
 -13   2   7       41.62       49.89      2.49 o 
 -12   2   7        2.80        1.94      3.41 o 
 -11   2   7      106.23      114.45      3.05 o 
 -10   2   7      248.87      206.37      3.74 o 
  -9   2   7      817.05      778.50      9.19 o 
  -8   2   7     1708.17     1875.99     19.85 o 
  -7   2   7     1645.44     1618.52     19.75 o 
  -6   2   7      126.46      103.99      2.25 o 
  -5   2   7     2939.66     3227.07     29.18 o 
  -4   2   7      104.45       99.68      2.00 o 
  -3   2   7       55.21       27.47      1.38 o 
  -2   2   7     8294.51     8101.41     80.74 o 
  -1   2   7    11875.77    12190.56    139.57 o 
   0   2   7      688.49      659.42      6.75 o 
   1   2   7      597.81      717.25      7.38 o 
   2   2   7      388.96      363.00      4.38 o 
   3   2   7       49.53       51.29      3.06 o 
   4   2   7     1348.97     1286.04     12.83 o 
   5   2   7      330.19      359.95      5.64 o 
   6   2   7       11.57       11.07      1.97 o 
   7   2   7      113.46       94.58      4.45 o 
   8   2   7       13.25       12.89      2.43 o 
   9   2   7       51.19       49.85      4.31 o 
  10   2   7      106.74      116.95      6.93 o 
  11   2   7       51.29       50.62      5.38 o 
 -16   3   7       25.36       25.83      3.87 o 
 -15   3   7       62.16       71.05      4.97 o 
 -14   3   7       23.90       14.93      2.41 o 
 -13   3   7        4.63        4.22      2.01 o 
 -12   3   7      105.63      122.96      5.15 o 
 -11   3   7       45.04       53.46      2.49 o 
 -10   3   7     1771.68     1794.68     22.42 o 
  -9   3   7      831.73      831.32      9.77 o 
  -8   3   7      534.65      610.59      7.40 o 
  -7   3   7        9.06       14.48      1.08 o 
  -6   3   7     2873.43     2954.98     30.10 o 
  -5   3   7     8017.82     8565.60     85.20 o 
  -4   3   7     3029.90     2781.44     28.36 o 
  -3   3   7       24.68       14.71      1.33 o 
  -2   3   7      664.58      708.25      7.84 o 
  -1   3   7      968.26     1100.03     11.76 o 
   0   3   7      352.10      319.30      5.41 o 
   1   3   7     5228.43     5691.25     51.22 o 
   2   3   7     3033.66     2852.01     26.36 o 
   3   3   7      847.97      824.58      8.64 o 
   4   3   7       18.19        7.08      1.47 o 
   5   3   7       51.17       43.67      2.22 o 
   6   3   7      140.50      148.42      3.76 o 
   7   3   7      163.42      178.05      4.30 o 
   8   3   7       78.29       77.74      6.54 o 
   9   3   7       98.57      102.53      4.77 o 
  10   3   7        1.88       -0.82      3.96 o 
  11   3   7        5.51        2.65      3.59 o 
 -15   4   7       34.33       38.82      4.05 o 
 -14   4   7      120.50      102.16      5.37 o 
 -13   4   7      129.18      157.75      5.85 o 
 -12   4   7        0.54       -1.74      1.74 o 
 -11   4   7        0.38       -0.52      1.36 o 
 -10   4   7      454.10      422.76      5.99 o 
  -9   4   7     1094.05     1124.80     12.74 o 
  -8   4   7     1379.69     1297.72     12.67 o 
  -7   4   7     1425.85     1473.38     14.11 o 
  -6   4   7     2645.98     2469.38     25.50 o 
  -5   4   7        0.69        5.95      3.91 o 
  -4   4   7      313.32      325.88      4.21 o 
  -3   4   7        5.81        8.35      0.70 o 
  -2   4   7       63.98       48.20      2.42 o 
  -1   4   7      504.95      400.27      5.12 o 
   0   4   7      205.12      177.33      2.84 o 
   1   4   7        5.07        4.94      0.82 o 
   2   4   7      204.34      225.21      7.34 o 
   3   4   7     2904.62     3027.04     31.88 o 
   4   4   7     1734.69     1804.12     25.35 o 
   5   4   7     1050.80     1107.29     13.36 o 
   6   4   7        5.40        3.65      1.68 o 
   7   4   7        7.43        3.72      1.76 o 
   8   4   7       20.27       18.94      2.68 o 
   9   4   7      110.05      116.38      7.49 o 
  10   4   7      245.11      245.82      7.03 o 
 -15   5   7        5.12        1.66      3.13 o 
 -14   5   7        4.07        7.04      2.97 o 
 -13   5   7       29.75       49.36      6.85 o 
 -12   5   7        9.84        8.03      2.52 o 
 -11   5   7      390.16      378.22      8.61 o 
 -10   5   7      649.80      596.79      8.53 o 
  -9   5   7      186.86      204.21      3.33 o 
  -8   5   7      305.47      307.77      4.60 o 
  -7   5   7       12.66       13.04      1.31 o 
  -6   5   7      490.61      478.11      6.25 o 
  -5   5   7     1439.06     1533.70     16.54 o 
  -4   5   7      300.52      223.82      3.14 o 
  -3   5   7      719.80      825.33     14.17 o 
  -2   5   7       61.32       68.19      1.89 o 
  -1   5   7      216.58      167.09      2.86 o 
   0   5   7      901.81      912.23     10.28 o 
   1   5   7     1043.63     1066.29     12.44 o 
   2   5   7     1128.63     1149.86     15.27 o 
   3   5   7      590.45      582.21      9.27 o 
   4   5   7      531.26      512.76      8.39 o 
   5   5   7        1.32        6.50      5.08 o 
   6   5   7      174.47      199.71      4.67 o 
   7   5   7       43.33       41.96      2.66 o 
   8   5   7       86.06      101.29      4.74 o 
   9   5   7       26.31       21.04      3.11 o 
  10   5   7        2.75        0.54      2.91 o 
 -15   6   7        6.92        6.37      4.26 o 
 -14   6   7       51.08       54.93      4.46 o 
 -13   6   7       22.73       23.53      4.81 o 
 -12   6   7       12.36        4.79      2.69 o 
 -11   6   7       26.98       27.09      3.10 o 
 -10   6   7       14.30       16.30      2.83 o 
  -9   6   7        6.68       13.91      1.88 o 
  -8   6   7       95.80       84.73      3.14 o 
  -7   6   7      707.68      745.54      8.99 o 
  -6   6   7      293.33      298.49      5.40 o 
  -5   6   7      224.82      219.84      3.91 o 
  -4   6   7     1305.07     1298.59     12.83 o 
  -3   6   7      595.10      564.94      6.94 o 
  -2   6   7      709.54      705.91      8.36 o 
  -1   6   7      104.08       80.68      2.24 o 
   0   6   7      154.80      169.92      3.36 o 
   1   6   7      210.23      199.64      6.67 o 
   2   6   7       42.90       41.28      2.54 o 
   3   6   7        1.65        3.20      1.82 o 
   4   6   7      162.58      190.14      4.84 o 
   5   6   7       12.05        8.13      2.06 o 
   6   6   7        0.13        0.93      2.13 o 
   7   6   7        0.01        1.48      1.94 o 
   8   6   7        5.82        4.48      2.16 o 
   9   6   7      130.14      130.94      5.49 o 
  10   6   7       49.19       53.75      4.23 o 
 -14   7   7        3.65       -0.40      3.15 o 
 -13   7   7       56.20       56.38      4.39 o 
 -12   7   7       30.83       19.19      3.21 o 
 -11   7   7       27.00       34.54      8.49 o 
 -10   7   7        5.54        4.42      3.73 o 
  -9   7   7       26.31       23.42      3.10 o 
  -8   7   7       34.62       30.67      1.87 o 
  -7   7   7        1.01        3.47      1.38 o 
  -6   7   7      221.48      201.02      4.28 o 
  -5   7   7        2.98        4.56      1.10 o 
  -4   7   7        0.02        2.00      1.03 o 
  -3   7   7      225.28      205.62      3.66 o 
  -2   7   7       10.51       20.22      1.45 o 
  -1   7   7       65.91       57.51      3.20 o 
   0   7   7       32.33       34.37      1.87 o 
   1   7   7       26.56       35.57      2.39 o 
   2   7   7        1.29        0.44      1.79 o 
   3   7   7      134.84      127.37      6.09 o 
   4   7   7      152.36      164.18      4.61 o 
   5   7   7       38.81       41.83      2.86 o 
   6   7   7      140.08      129.21      4.82 o 
   7   7   7        2.04       -2.07      2.39 o 
   8   7   7        0.13        0.03      2.64 o 
   9   7   7        3.15        3.51      3.34 o 
 -14   8   7       11.62       12.20      3.44 o 
 -13   8   7        5.53        6.78      3.37 o 
 -12   8   7       82.63       77.96      5.33 o 
 -11   8   7       47.44       44.67      7.27 o 
 -10   8   7        0.01        2.07      2.55 o 
  -9   8   7      150.67      145.87      5.91 o 
  -8   8   7      154.09      155.07      5.90 o 
  -7   8   7       30.44       38.11      2.48 o 
  -6   8   7       43.41       31.05      2.03 o 
  -5   8   7      312.65      337.93      5.47 o 
  -4   8   7       57.75       45.46      2.12 o 
  -3   8   7       41.08       41.46      2.78 o 
  -2   8   7      135.69      133.14      3.18 o 
  -1   8   7      506.72      511.36      6.94 o 
   0   8   7       90.18       93.75      3.73 o 
   1   8   7      484.83      496.04      8.35 o 
   2   8   7        1.56        2.48      1.85 o 
   3   8   7       77.26       69.73      3.56 o 
   4   8   7       42.30       50.42      3.09 o 
   5   8   7       45.18       44.05      3.08 o 
   6   8   7       94.71      107.88      4.48 o 
   7   8   7        4.77        6.53      2.63 o 
   8   8   7       17.11       14.82      3.00 o 
 -13   9   7        4.20        6.63      3.20 o 
 -12   9   7       12.17        7.78      3.21 o 
 -11   9   7      145.46      164.33      6.92 o 
 -10   9   7      149.53      119.07      5.67 o 
  -9   9   7        4.40       14.36      5.01 o 
  -8   9   7        7.53        6.16      2.79 o 
  -7   9   7       16.17        7.84      3.58 o 
  -6   9   7        2.71        3.29      1.64 o 
  -5   9   7       45.86       38.89      2.24 o 
  -4   9   7       17.84       25.57      2.01 o 
  -3   9   7       95.86       95.97      2.83 o 
  -2   9   7       38.23       36.46      2.30 o 
  -1   9   7       25.95       26.98      2.34 o 
   0   9   7      425.49      410.13      7.57 o 
   1   9   7      403.00      361.80      7.15 o 
   2   9   7      645.57      626.18     10.32 o 
   3   9   7      206.87      216.69      7.62 o 
   4   9   7        4.38        4.24      2.24 o 
   5   9   7        9.06        7.41      2.43 o 
   6   9   7      181.69      196.78      6.01 o 
   7   9   7      143.24      130.81      5.38 o 
   8   9   7       19.14       24.98      3.43 o 
 -12  10   7        4.06        3.56      3.39 o 
 -11  10   7        2.65       -0.88      3.27 o 
 -10  10   7        5.35        1.94      3.78 o 
  -9  10   7       67.42       49.38      5.07 o 
  -8  10   7      536.86      546.74     12.03 o 
  -7  10   7      995.84      985.47     18.30 o 
  -6  10   7      520.25      532.41      9.24 o 
  -5  10   7       83.26       70.76      3.10 o 
  -4  10   7      216.06      208.06      5.41 o 
  -3  10   7       44.32       45.93      3.61 o 
  -2  10   7      292.07      291.65      7.73 o 
  -1  10   7      278.14      248.99     11.46 o 
   0  10   7      183.35      217.57      5.47 o 
   1  10   7       25.53       31.28      2.76 o 
   2  10   7       41.10       30.26      2.78 o 
   3  10   7      119.65      130.11      4.72 o 
   4  10   7        4.20        7.24      2.46 o 
   5  10   7      105.07      107.70      4.82 o 
   6  10   7       33.01       26.53      3.33 o 
   7  10   7        5.45        6.03      2.91 o 
 -11  11   7       59.83       55.07      4.79 o 
 -10  11   7      122.59      146.18      6.78 o 
  -9  11   7       43.13       43.43      4.70 o 
  -8  11   7        0.34        2.59      2.90 o 
  -7  11   7       45.45       55.14      4.32 o 
  -6  11   7       70.64       60.05      3.52 o 
  -5  11   7      164.82      163.48      5.16 o 
  -4  11   7      170.02      195.53      4.69 o 
  -3  11   7      180.13      193.43      5.67 o 
  -2  11   7       10.96       12.26      2.46 o 
  -1  11   7       41.39       37.81      3.80 o 
   0  11   7      251.16      267.41     13.00 o 
   1  11   7      265.36      261.42      6.72 o 
   2  11   7      338.77      339.30      9.61 o 
   3  11   7       82.25       78.14      5.88 o 
   4  11   7       12.70       11.22      2.89 o 
   5  11   7        9.70       12.59      2.99 o 
   6  11   7       94.70       88.99      4.91 o 
  -9  12   7       23.33       20.89      4.84 o 
  -8  12   7       77.56       56.15      4.83 o 
  -7  12   7      214.46      220.72      7.74 o 
  -6  12   7       85.45       82.24      5.38 o 
  -5  12   7        4.95        5.69      2.48 o 
  -4  12   7       35.33       31.97      4.24 o 
  -3  12   7      135.61      139.75      5.07 o 
  -2  12   7       92.03       99.27      4.67 o 
  -1  12   7       82.37       97.55      9.02 o 
   0  12   7       94.82       99.95      6.03 o 
   1  12   7       77.77       83.81      5.68 o 
   2  12   7        8.43        9.31      3.58 o 
   3  12   7      108.75      102.75      4.90 o 
   4  12   7      119.78      137.23      5.75 o 
  -8  13   7        5.07        7.30      5.35 o 
  -7  13   7        1.91       -0.40      3.14 o 
  -6  13   7       41.39       41.24      5.82 o 
  -5  13   7       81.18       87.34     15.34 o 
  -4  13   7       24.51       14.94      3.56 o 
  -3  13   7        7.45        5.56      3.64 o 
  -2  13   7       49.57       50.41      3.86 o 
  -1  13   7       30.77       22.76      3.35 o 
   0  13   7       13.95       15.08      4.80 o 
   1  13   7       70.11       78.12      5.83 o 
   2  13   7       10.55        5.94      3.81 o 
  -4  14   7        7.23        6.27      3.78 o 
  -3  14   7       22.66       19.01      4.23 o 
  -2  14   7        0.45       -2.30      3.54 o 
  -1  14   7       14.41       22.71      4.42 o 
 -16   0   8       65.98       60.22      6.33 o 
 -15   0   8       59.40       74.87      4.78 o 
 -14   0   8       25.78       33.23      3.76 o 
 -13   0   8      586.68      559.17     26.81 o 
 -12   0   8      191.87      237.54      6.37 o 
 -11   0   8       36.23       66.89      4.68 o 
 -10   0   8      761.17      671.27     11.58 o 
  -9   0   8     4082.83     4425.50     63.93 o 
  -8   0   8     2591.41     2574.96     37.71 o 
  -7   0   8      402.78      288.48      5.44 o 
  -6   0   8     1501.12     1319.63     19.74 o 
  -5   0   8     1006.59      816.86     12.60 o 
  -4   0   8       25.22       11.36      2.67 o 
  -3   0   8      147.40      182.10      3.97 o 
  -2   0   8    22406.59    23035.95    423.59 o 
  -1   0   8     7922.15     7751.74     89.21 o 
   0   0   8     1957.98     1830.66     21.98 o 
   1   0   8       92.99      105.22      2.64 o 
   2   0   8     1354.32     1210.78     15.25 o 
   3   0   8      775.08      900.20     12.50 o 
   4   0   8        8.44        5.91      1.46 o 
   5   0   8      113.24      120.58      4.65 o 
   6   0   8      192.20      197.99      6.12 o 
   7   0   8      220.30      216.76     10.35 o 
   8   0   8      236.77      225.19     10.40 o 
   9   0   8      149.84      166.89      9.54 o 
  10   0   8      173.25      175.53     10.99 o 
 -16   1   8        3.18        2.99      4.21 o 
 -15   1   8       27.98       29.23      2.78 o 
 -14   1   8      102.13      104.78      3.47 o 
 -13   1   8      150.75      173.03      6.51 o 
 -12   1   8     1430.57     1543.36     17.36 o 
 -11   1   8      166.69      152.98      3.32 o 
 -10   1   8       31.93       33.83      2.43 o 
  -9   1   8       31.52       32.19      1.61 o 
  -8   1   8      635.15      642.73      7.51 o 
  -7   1   8     2716.73     2828.75     29.06 o 
  -6   1   8     1785.94     1878.21     19.52 o 
  -5   1   8     3653.24     3518.27     31.74 o 
  -4   1   8      287.45      307.42      5.02 o 
  -3   1   8     2673.31     2677.76     31.15 o 
  -2   1   8     2696.91     2535.88     26.75 o 
  -1   1   8    18219.93    20096.10    277.32 o 
   0   1   8     5682.79     5782.52     47.12 o 
   1   1   8      296.25      317.69      3.56 o 
   2   1   8      561.04      462.05      4.79 o 
   3   1   8      136.43      127.73      2.37 o 
   4   1   8      323.79      312.39      3.82 o 
   5   1   8        7.72        9.64      1.32 o 
   6   1   8      242.61      242.23      5.71 o 
   7   1   8      768.10      799.70     12.55 o 
   8   1   8       83.58       85.73      5.58 o 
   9   1   8       20.52       23.50      3.83 o 
  10   1   8        0.12        0.38      3.44 o 
 -16   2   8       68.73       79.67      5.41 o 
 -15   2   8       18.00       19.48      5.29 o 
 -14   2   8       40.68       45.84      2.92 o 
 -13   2   8      128.50      129.05      5.17 o 
 -12   2   8       12.80       10.53      1.84 o 
 -11   2   8       76.14       56.57      2.99 o 
 -10   2   8       99.32      107.37      2.73 o 
  -9   2   8      892.11      849.49      9.82 o 
  -8   2   8      800.15      857.50      9.73 o 
  -7   2   8      175.84      202.72      2.77 o 
  -6   2   8       58.06       46.29      1.48 o 
  -5   2   8      354.43      542.77      6.44 o 
  -4   2   8     1535.31     1700.66     24.72 o 
  -3   2   8      124.64      201.78      3.51 o 
  -2   2   8     1253.30     1146.82     12.21 o 
  -1   2   8      294.32      384.33      4.84 o 
   0   2   8      847.77      705.52      7.29 o 
   1   2   8      344.02      486.95      5.46 o 
   2   2   8      485.88      580.92      6.47 o 
   3   2   8     2750.66     2907.45     27.09 o 
   4   2   8        2.79        1.12      1.12 o 
   5   2   8        0.35        0.01      1.38 o 
   6   2   8      285.21      278.20      5.13 o 
   7   2   8        4.68        2.89      2.18 o 
   8   2   8      226.11      232.17      9.23 o 
   9   2   8       52.66       46.69      4.51 o 
  10   2   8        2.90       -3.37      3.49 o 
 -16   3   8        0.75        1.96      3.08 o 
 -15   3   8       29.28       25.28      3.46 o 
 -14   3   8        0.02       -1.20      2.41 o 
 -13   3   8        6.77       10.17      4.80 o 
 -12   3   8       57.15       56.07      3.73 o 
 -11   3   8       67.37       68.24      2.51 o 
 -10   3   8      108.58      124.73      2.99 o 
  -9   3   8       69.08       49.19      2.34 o 
  -8   3   8      491.98      569.58      6.19 o 
  -7   3   8      117.00       78.05      1.78 o 
  -6   3   8       23.43       20.40      1.24 o 
  -5   3   8      503.14      541.09      6.58 o 
  -4   3   8     3311.07     3558.19     41.23 o 
  -3   3   8       18.32        8.10      1.05 o 
  -2   3   8       69.67      154.26      6.85 o 
  -1   3   8     3986.96     3688.21     42.77 o 
   0   3   8       27.24       76.01      2.84 o 
   1   3   8      121.18      234.42      3.32 o 
   2   3   8       95.31      170.57      2.87 o 
   3   3   8       11.88       23.94      1.58 o 
   4   3   8      520.56      497.13      7.04 o 
   5   3   8        0.14       -0.11      1.68 o 
   6   3   8       77.44       92.37      3.47 o 
   7   3   8      145.46      152.63      5.11 o 
   8   3   8       15.73       19.88      2.83 o 
   9   3   8        0.23       -2.29      3.29 o 
  10   3   8        1.28       -3.49      3.49 o 
 -16   4   8        0.84        0.23      3.21 o 
 -15   4   8        8.81       12.07      3.25 o 
 -14   4   8       17.81       27.50      3.38 o 
 -13   4   8        8.29        5.46      3.75 o 
 -12   4   8        1.86       -1.21      3.04 o 
 -11   4   8       13.98       10.59      1.78 o 
 -10   4   8      176.97      186.43      4.48 o 
  -9   4   8      547.31      541.63      6.97 o 
  -8   4   8        0.18        0.06      0.88 o 
  -7   4   8        5.93       19.16      1.35 o 
  -6   4   8        0.60        1.67      1.04 o 
  -5   4   8      479.54      411.09      5.49 o 
  -4   4   8      220.93      312.51      5.06 o 
  -3   4   8       12.31       15.61      1.58 o 
  -2   4   8      845.09      847.76     14.06 o 
  -1   4   8        4.57        6.41      0.83 o 
   0   4   8      261.45      289.30      4.05 o 
   1   4   8      991.07     1009.93     11.29 o 
   2   4   8      263.62      272.85      8.30 o 
   3   4   8        3.64        3.05      1.47 o 
   4   4   8       40.88       36.16      2.17 o 
   5   4   8      123.46      124.32      3.60 o 
   6   4   8        4.77        0.05      1.71 o 
   7   4   8        0.22       -0.10      1.78 o 
   8   4   8        9.27        8.94      2.73 o 
   9   4   8       48.59       44.72      3.82 o 
  10   4   8        8.06        3.58      3.70 o 
 -15   5   8       34.77       32.96      3.95 o 
 -14   5   8       23.16       20.83      3.32 o 
 -13   5   8        1.79        0.58      2.57 o 
 -12   5   8       78.07       74.28      6.08 o 
 -11   5   8      267.59      246.30      9.93 o 
 -10   5   8      417.73      408.13      6.98 o 
  -9   5   8      136.79      139.77      3.13 o 
  -8   5   8        3.61       11.30      2.87 o 
  -7   5   8      193.35      181.08      3.41 o 
  -6   5   8      643.41      719.93      8.69 o 
  -5   5   8     1239.08     1187.44     11.69 o 
  -4   5   8      327.43      267.18      3.85 o 
  -3   5   8        1.02        2.57      0.80 o 
  -2   5   8       24.15       42.27      3.12 o 
  -1   5   8     1524.67     1352.43     14.61 o 
   0   5   8      509.46      610.51      7.37 o 
   1   5   8      736.46      581.08      7.91 o 
   2   5   8        0.44        3.38      3.75 o 
   3   5   8        0.88       -1.53      1.53 o 
   4   5   8        8.81        9.14      2.10 o 
   5   5   8       29.36       34.44      2.36 o 
   6   5   8       82.48       90.08      3.57 o 
   7   5   8        2.85        2.51      2.00 o 
   8   5   8       10.08        7.52      2.83 o 
   9   5   8       27.57       19.28      3.36 o 
 -15   6   8       43.51       43.76      4.27 o 
 -14   6   8      103.34      124.70      5.90 o 
 -13   6   8       31.34       32.97      3.62 o 
 -12   6   8        4.92        2.59      2.61 o 
 -11   6   8       83.99       69.66      4.49 o 
 -10   6   8      760.78      698.08     21.29 o 
  -9   6   8     1300.17     1368.32     16.09 o 
  -8   6   8      121.91      109.01      2.85 o 
  -7   6   8      278.73      332.14      5.01 o 
  -6   6   8      247.37      217.57      3.91 o 
  -5   6   8       58.55       24.56      1.41 o 
  -4   6   8      516.37      593.82      7.29 o 
  -3   6   8     1430.41     1325.07     14.45 o 
  -2   6   8     2463.42     2556.61     31.95 o 
  -1   6   8      775.28      809.17      9.46 o 
   0   6   8      111.99      111.97      2.58 o 
   1   6   8      253.31      257.14      5.14 o 
   2   6   8     1315.67     1326.57     17.62 o 
   3   6   8      132.44      121.09      4.02 o 
   4   6   8       30.22       33.74      2.56 o 
   5   6   8       23.84       25.19      2.60 o 
   6   6   8       12.39       12.33      2.41 o 
   7   6   8       27.24       31.38      3.04 o 
   8   6   8      173.40      174.62      5.90 o 
   9   6   8      189.37      226.29      8.42 o 
 -14   7   8        7.02        4.54      3.04 o 
 -13   7   8      112.92      121.55      5.75 o 
 -12   7   8      209.74      191.36      6.63 o 
 -11   7   8      548.96      561.47     14.35 o 
 -10   7   8      249.62      240.09      7.81 o 
  -9   7   8        1.75        4.36      4.12 o 
  -8   7   8      203.44      212.27      4.07 o 
  -7   7   8        4.02       10.04      3.90 o 
  -6   7   8       79.72       87.45      3.34 o 
  -5   7   8        7.02        3.05      1.50 o 
  -4   7   8       39.25       38.89      1.74 o 
  -3   7   8      208.52      225.85      3.86 o 
  -2   7   8      637.36      679.89      8.48 o 
  -1   7   8     1182.60     1171.53     13.25 o 
   0   7   8     1999.03     1928.91     25.47 o 
   1   7   8     1129.39     1139.48     15.61 o 
   2   7   8     1525.19     1603.96     26.16 o 
   3   7   8       49.39       34.32      2.51 o 
   4   7   8       10.33        5.35      2.05 o 
   5   7   8      307.76      344.29      7.18 o 
   6   7   8      256.81      239.40      6.25 o 
   7   7   8      157.52      172.72      5.59 o 
   8   7   8       59.70       71.11      4.27 o 
 -14   8   8       41.59       31.82      4.17 o 
 -13   8   8       23.72       22.99      3.67 o 
 -12   8   8        0.89        0.15      2.92 o 
 -11   8   8       65.10       47.08      3.90 o 
 -10   8   8      320.88      310.88      8.35 o 
  -9   8   8      279.60      267.58      7.45 o 
  -8   8   8      663.71      715.10     10.88 o 
  -7   8   8      425.21      392.00      7.24 o 
  -6   8   8      254.68      282.26      4.97 o 
  -5   8   8       21.18       32.99      2.03 o 
  -4   8   8      526.13      500.90      7.16 o 
  -3   8   8     1576.03     1720.01     18.78 o 
  -2   8   8     1424.55     1393.76     15.61 o 
  -1   8   8      404.23      452.98      7.63 o 
   0   8   8       30.23       33.72      2.52 o 
   1   8   8      321.39      313.14      6.30 o 
   2   8   8      109.89      133.70      4.84 o 
   3   8   8       32.21       26.41      2.52 o 
   4   8   8       41.78       31.22      2.81 o 
   5   8   8       10.07       11.17      2.45 o 
   6   8   8        0.08       -0.69      2.48 o 
   7   8   8       19.84       20.82      3.80 o 
   8   8   8       71.05       76.75      4.66 o 
 -13   9   8       10.00        6.04      3.44 o 
 -12   9   8       66.26       67.45      4.83 o 
 -11   9   8       58.88       40.37      3.90 o 
 -10   9   8        0.42        0.36      2.75 o 
  -9   9   8       19.76       17.56      3.07 o 
  -8   9   8      206.80      215.16      8.71 o 
  -7   9   8      269.46      263.16      5.97 o 
  -6   9   8      269.01      294.63      5.71 o 
  -5   9   8       27.65       36.22      2.28 o 
  -4   9   8        0.64        2.90      1.96 o 
  -3   9   8       27.37       16.05      1.99 o 
  -2   9   8        6.25        6.01      2.41 o 
  -1   9   8      719.66      751.91     11.34 o 
   0   9   8      873.60      804.35     14.06 o 
   1   9   8      646.16      685.51     10.98 o 
   2   9   8       32.02       22.30      2.54 o 
   3   9   8       81.89      109.93      4.35 o 
   4   9   8        0.14        0.13      2.12 o 
   5   9   8       75.51       68.84      4.09 o 
   6   9   8      126.33      135.38      5.27 o 
   7   9   8       13.20       15.22      3.06 o 
 -12  10   8        0.39       -0.17      3.03 o 
 -11  10   8       50.95       48.39      5.27 o 
 -10  10   8       41.31       41.86      4.18 o 
  -9  10   8       58.90       52.14     10.66 o 
  -8  10   8       60.59       67.63      9.05 o 
  -7  10   8       20.47       20.20      2.62 o 
  -6  10   8       27.44       22.62      2.56 o 
  -5  10   8       60.83       82.08      3.37 o 
  -4  10   8        7.90        5.16      2.25 o 
  -3  10   8       11.52       10.25      2.45 o 
  -2  10   8        5.20        5.66      2.74 o 
  -1  10   8       29.33       30.47      3.42 o 
   0  10   8       60.41       53.23      3.36 o 
   1  10   8       50.80       54.85      3.43 o 
   2  10   8       47.19       43.85      3.15 o 
   3  10   8        3.92        4.65      2.31 o 
   4  10   8        0.09       -2.21      2.21 o 
   5  10   8        0.85       -0.17      2.93 o 
   6  10   8        7.59        6.20      2.86 o 
 -11  11   8        4.18        3.16      3.28 o 
 -10  11   8       10.97       15.97      3.74 o 
  -9  11   8        0.06        2.56      3.15 o 
  -8  11   8        0.07        2.92      3.08 o 
  -7  11   8       18.69       18.49      3.46 o 
  -6  11   8       19.89       17.60      2.65 o 
  -5  11   8       13.10       12.11      2.86 o 
  -4  11   8       11.91       11.03      2.53 o 
  -3  11   8       60.16       50.90      3.43 o 
  -2  11   8       53.01       44.50      5.45 o 
  -1  11   8        0.05        2.85      2.78 o 
   0  11   8        1.97       -1.55      2.85 o 
   1  11   8        1.33       -2.97      2.97 o 
   2  11   8        4.42       -0.96      3.58 o 
   3  11   8        0.12       -0.11      2.36 o 
   4  11   8       11.74        6.06      2.67 o 
   5  11   8       26.67       23.51      3.33 o 
  -9  12   8       23.76       32.62      5.73 o 
  -8  12   8       50.39       52.85      4.76 o 
  -7  12   8       23.90       17.89      3.81 o 
  -6  12   8        0.87       -1.31      2.36 o 
  -5  12   8       15.00       12.42      3.36 o 
  -4  12   8       15.16       14.58      3.61 o 
  -3  12   8       32.66       34.31      3.26 o 
  -2  12   8       48.70       43.79      3.55 o 
  -1  12   8       14.82       14.48      3.56 o 
   0  12   8       27.43       24.28      3.82 o 
   1  12   8       47.56       47.69      4.64 o 
   2  12   8       45.75       47.76      5.03 o 
   3  12   8       72.54       77.67      8.95 o 
   4  12   8       47.70       45.51      6.32 o 
  -7  13   8       33.61       28.63      6.61 o 
  -6  13   8       60.99       64.22      7.44 o 
  -5  13   8      104.52      114.68      6.53 o 
  -4  13   8      172.25      189.31      7.38 o 
  -3  13   8      107.12      112.08     12.33 o 
  -2  13   8        0.69        0.33      2.90 o 
  -1  13   8       81.12       84.64      6.75 o 
   0  13   8      108.45      111.28      6.32 o 
   1  13   8        5.44        6.52      3.81 o 
   2  13   8        0.72       -3.41      3.41 o 
 -16   1   9        5.01        1.55      2.98 o 
 -15   1   9       31.36       27.78      3.28 o 
 -14   1   9       47.35       42.75      2.48 o 
 -13   1   9      120.53      155.93      4.58 o 
 -12   1   9      206.73      166.37      6.20 o 
 -11   1   9      215.05      269.12      4.61 o 
 -10   1   9       95.00       54.45      2.19 o 
  -9   1   9       83.00       94.93      2.38 o 
  -8   1   9        7.86        7.34      0.90 o 
  -7   1   9       99.10      115.06      2.90 o 
  -6   1   9        4.48        4.76      0.89 o 
  -5   1   9      382.57      313.04      3.59 o 
  -4   1   9      598.58      707.62     11.36 o 
  -3   1   9     1552.00     1527.10     18.44 o 
  -2   1   9     1518.53     1639.41     15.26 o 
  -1   1   9     4916.25     5436.12     47.83 o 
   0   1   9      616.36      641.26      6.17 o 
   1   1   9       31.76       33.03      1.24 o 
   2   1   9       45.92       30.20      1.25 o 
   3   1   9      387.34      452.25      4.98 o 
   4   1   9        7.53       16.87      1.41 o 
   5   1   9      112.62       87.67      2.97 o 
   6   1   9      454.06      521.53      9.29 o 
   7   1   9        3.18        7.96      3.00 o 
   8   1   9        2.12        5.90      4.32 o 
   9   1   9        7.87       -0.19      3.48 o 
  10   1   9        2.69        2.59      3.80 o 
 -16   2   9       20.77       18.75      3.47 o 
 -15   2   9       65.78       84.18      4.93 o 
 -14   2   9       18.73       17.25      2.37 o 
 -13   2   9       67.63       64.93      4.97 o 
 -12   2   9      490.71      468.53      7.06 o 
 -11   2   9      335.90      371.60      5.41 o 
 -10   2   9      980.32      983.15     11.29 o 
  -9   2   9     1074.74     1127.90     12.57 o 
  -8   2   9      339.06      301.59      4.21 o 
  -7   2   9      378.57      427.27      4.76 o 
  -6   2   9      909.97      970.21     10.75 o 
  -5   2   9      604.37      573.64      6.83 o 
  -4   2   9     3084.55     2872.94     33.57 o 
  -3   2   9     1077.81     1234.22     13.11 o 
  -2   2   9     2494.42     2240.11     23.04 o 
  -1   2   9        6.81        2.24      0.85 o 
   0   2   9      164.83      108.40      2.14 o 
   1   2   9      934.87      727.49      7.73 o 
   2   2   9      131.76      186.05      3.20 o 
   3   2   9       59.51       61.46      2.46 o 
   4   2   9       31.83       20.52      1.76 o 
   5   2   9        0.18        1.17      1.56 o 
   6   2   9       82.64       96.69      4.37 o 
   7   2   9      269.30      233.84      6.08 o 
   8   2   9      182.30      199.29      7.32 o 
   9   2   9      101.95       95.63      6.09 o 
  10   2   9       12.73       13.04      3.90 o 
 -16   3   9       44.14       45.08      6.44 o 
 -15   3   9        0.19        2.54      2.83 o 
 -14   3   9       57.90       66.05      4.32 o 
 -13   3   9      371.24      357.82      6.72 o 
 -12   3   9       42.86       54.42      2.93 o 
 -11   3   9      200.54      191.35      4.45 o 
 -10   3   9       18.03       27.92      1.62 o 
  -9   3   9      271.32      333.78      4.79 o 
  -8   3   9      608.02      559.70      6.11 o 
  -7   3   9      599.25      567.26      6.04 o 
  -6   3   9      961.49      771.75      8.94 o 
  -5   3   9     1737.06     1720.86     18.19 o 
  -4   3   9      109.00      107.95      3.14 o 
  -3   3   9     4735.66     4986.38     49.89 o 
  -2   3   9     5657.43     5906.72     59.04 o 
  -1   3   9      875.16      937.28     10.41 o 
   0   3   9        3.18        5.45      0.92 o 
   1   3   9      214.81      227.24      3.39 o 
   2   3   9        3.40       -0.86      1.04 o 
   3   3   9      257.76      284.04      4.94 o 
   4   3   9      428.47      432.16      6.58 o 
   5   3   9      461.80      505.04      8.41 o 
   6   3   9      166.42      176.07      4.52 o 
   7   3   9       91.43       99.70      4.56 o 
   8   3   9        1.12       -2.39      2.39 o 
   9   3   9        7.95       -0.27      3.60 o 
 -16   4   9       50.80       59.26      4.67 o 
 -15   4   9      133.54      138.20      6.70 o 
 -14   4   9       23.90       25.32      3.24 o 
 -13   4   9       11.79       11.56      4.18 o 
 -12   4   9       58.41       48.72      2.79 o 
 -11   4   9      246.56      221.48      4.82 o 
 -10   4   9     1311.41     1398.94     18.14 o 
  -9   4   9      664.23      600.03      7.54 o 
  -8   4   9      917.46      979.21     11.19 o 
  -7   4   9        2.22        7.88      1.22 o 
  -6   4   9      149.94      101.12      2.93 o 
  -5   4   9     2464.67     2533.73     26.31 o 
  -4   4   9     2044.53     1935.99     23.36 o 
  -3   4   9     1293.12     1093.78     11.89 o 
  -2   4   9      516.96      685.84      7.94 o 
  -1   4   9     1243.75     1069.97     11.80 o 
   0   4   9      295.56      180.46      3.12 o 
   1   4   9     1674.82     1900.03     20.12 o 
   2   4   9     1756.87     1688.84     21.42 o 
   3   4   9      767.33      809.22     10.23 o 
   4   4   9      376.41      377.54      9.60 o 
   5   4   9      211.29      220.97      6.27 o 
   6   4   9       27.18       26.48      2.30 o 
   7   4   9      234.06      240.03      8.14 o 
   8   4   9      188.61      186.72      6.18 o 
   9   4   9       30.04       22.45      3.46 o 
 -15   5   9        2.03       -0.74      3.01 o 
 -14   5   9      131.56      132.37      5.71 o 
 -13   5   9       18.63       21.97      3.18 o 
 -12   5   9       49.45       43.14      3.49 o 
 -11   5   9       94.39      107.72      5.62 o 
 -10   5   9       51.65       34.48      2.32 o 
  -9   5   9      133.49      114.56      2.93 o 
  -8   5   9       48.33       55.70      2.22 o 
  -7   5   9       81.03       52.87      2.11 o 
  -6   5   9      658.24      772.42      9.29 o 
  -5   5   9     1037.59     1004.97     11.54 o 
  -4   5   9       53.19       52.17      1.60 o 
  -3   5   9     1754.89     1756.89     18.55 o 
  -2   5   9     1164.73     1238.11     13.53 o 
  -1   5   9       60.09       38.81      2.90 o 
   0   5   9      719.66      704.77      8.40 o 
   1   5   9      889.91      892.27     12.40 o 
   2   5   9       10.27        3.48      1.68 o 
   3   5   9      308.76      314.88      6.20 o 
   4   5   9     1021.90     1063.28     15.05 o 
   5   5   9      334.35      341.99      9.15 o 
   6   5   9       23.66       26.56      2.95 o 
   7   5   9        2.86        1.37      2.00 o 
   8   5   9        0.71       -0.83      2.63 o 
   9   5   9       30.32       28.49      3.66 o 
 -15   6   9        0.11       -1.20      3.11 o 
 -14   6   9        0.83       -2.31      2.90 o 
 -13   6   9      120.93      120.55      6.58 o 
 -12   6   9       28.56       25.57      3.25 o 
 -11   6   9      129.31      146.35      5.72 o 
 -10   6   9        6.56        8.94      1.94 o 
  -9   6   9      515.37      598.87      7.84 o 
  -8   6   9      178.38      146.90      3.28 o 
  -7   6   9      111.50      168.76      3.71 o 
  -6   6   9      359.64      467.31      6.50 o 
  -5   6   9      461.10      398.17      5.82 o 
  -4   6   9     1875.45     1927.46     23.69 o 
  -3   6   9      484.63      535.95     10.52 o 
  -2   6   9       13.93        8.97      1.19 o 
  -1   6   9       92.80      108.19      2.55 o 
   0   6   9        0.35       -1.40      1.40 o 
   1   6   9      147.12      143.77      3.96 o 
   2   6   9       79.17       74.57      3.76 o 
   3   6   9        0.75       -0.26      1.74 o 
   4   6   9        7.54        8.38      2.14 o 
   5   6   9       33.47       32.69      2.90 o 
   6   6   9        6.70        6.14      2.36 o 
   7   6   9       23.91       29.12      3.18 o 
   8   6   9       33.73       30.25      4.27 o 
 -14   7   9       29.50       31.45      5.65 o 
 -13   7   9        3.08        4.74      3.09 o 
 -12   7   9       31.84       28.21      3.45 o 
 -11   7   9        0.02        0.05      2.60 o 
 -10   7   9        0.02        2.22      2.82 o 
  -9   7   9       67.47       49.71      2.30 o 
  -8   7   9       36.15       23.71      1.84 o 
  -7   7   9        0.50        0.05      1.31 o 
  -6   7   9      605.75      651.70      8.52 o 
  -5   7   9      446.29      425.37      6.28 o 
  -4   7   9      210.01      214.61      4.77 o 
  -3   7   9       68.27       77.21      3.25 o 
  -2   7   9       37.14       35.25      2.24 o 
  -1   7   9       19.36       21.18      1.59 o 
   0   7   9       94.95      100.72      4.27 o 
   1   7   9       25.94       28.30      2.32 o 
   2   7   9       64.18       74.83      3.64 o 
   3   7   9        5.76        0.86      1.84 o 
   4   7   9       11.36        8.76      2.23 o 
   5   7   9       62.59       67.91      4.99 o 
   6   7   9        0.92        0.50      2.40 o 
   7   7   9        4.23        2.78      2.69 o 
   8   7   9        1.57        4.04      3.77 o 
 -14   8   9       15.93       11.81      3.66 o 
 -13   8   9        4.47        6.41      3.30 o 
 -12   8   9       13.74       12.95      3.20 o 
 -11   8   9        5.83        9.92      4.32 o 
 -10   8   9        3.60        1.97      2.64 o 
  -9   8   9       72.88       91.56      4.96 o 
  -8   8   9       19.99       20.58      1.90 o 
  -7   8   9        6.82       10.64      1.66 o 
  -6   8   9       35.56       37.89      2.15 o 
  -5   8   9        3.34        6.50      1.60 o 
  -4   8   9       35.08       42.71      2.21 o 
  -3   8   9        7.29        8.85      1.87 o 
  -2   8   9      185.94      205.05      4.85 o 
  -1   8   9       81.43       72.63      3.28 o 
   0   8   9        4.67        5.16      1.90 o 
   1   8   9       37.41       37.82      2.73 o 
   2   8   9      218.09      198.64      7.49 o 
   3   8   9        1.66        3.22      2.04 o 
   4   8   9       44.94       56.95      3.69 o 
   5   8   9        0.26       -2.30      2.30 o 
   6   8   9        2.59        1.43      2.51 o 
   7   8   9       43.31       44.64      3.73 o 
 -13   9   9       53.89       57.65      4.69 o 
 -12   9   9       78.71       71.52      4.99 o 
 -11   9   9      124.91      134.52      6.13 o 
 -10   9   9        1.49       -0.54      2.80 o 
  -9   9   9       66.50       46.64      3.89 o 
  -8   9   9      141.94      160.32      5.29 o 
  -7   9   9       64.20       56.11      2.66 o 
  -6   9   9      123.16      138.27      3.82 o 
  -5   9   9       28.70       35.93      3.37 o 
  -4   9   9       20.15       16.72      1.90 o 
  -3   9   9       11.57        5.62      2.32 o 
  -2   9   9      331.62      320.09     11.51 o 
  -1   9   9      474.62      456.43     10.42 o 
   0   9   9      254.13      252.78      5.87 o 
   1   9   9      291.70      285.83      6.29 o 
   2   9   9      164.80      163.59      4.95 o 
   3   9   9       29.17       32.52      2.89 o 
   4   9   9       55.35       50.26      3.68 o 
   5   9   9      134.76      149.56      5.34 o 
   6   9   9       61.09       69.70      4.92 o 
 -12  10   9       19.21       19.25      3.81 o 
 -11  10   9       50.88       44.30      4.31 o 
 -10  10   9       80.01       77.98      5.00 o 
  -9  10   9       97.94      101.58      5.38 o 
  -8  10   9      372.35      395.99      9.88 o 
  -7  10   9      243.61      223.05      5.81 o 
  -6  10   9        5.46        5.02      1.91 o 
  -5  10   9      602.34      617.32      8.89 o 
  -4  10   9      157.73      155.09      5.63 o 
  -3  10   9      533.51      542.69     12.03 o 
  -2  10   9      152.79      144.35      5.78 o 
  -1  10   9        2.76        4.75      2.92 o 
   0  10   9      289.27      270.27      9.74 o 
   1  10   9      317.96      326.84     24.21 o 
   2  10   9      150.74      147.82      8.69 o 
   3  10   9        2.86        1.40      2.36 o 
   4  10   9       21.96       19.86      2.91 o 
   5  10   9        3.36        0.44      2.75 o 
   6  10   9       55.26       62.20      4.21 o 
 -11  11   9        5.61        1.08      3.30 o 
 -10  11   9        0.67        3.16      3.16 o 
  -9  11   9       27.51       26.24      3.76 o 
  -8  11   9      170.34      169.90      7.01 o 
  -7  11   9      251.61      303.91      7.08 o 
  -6  11   9       81.01       91.34      5.53 o 
  -5  11   9       27.44       35.89      2.58 o 
  -4  11   9        0.02       -1.18      2.26 o 
  -3  11   9       56.40       64.94      3.84 o 
  -2  11   9      251.76      256.77     27.99 o 
  -1  11   9      235.35      246.91      7.86 o 
   0  11   9      145.51      157.57      6.93 o 
   1  11   9      101.52       90.82      5.83 o 
   2  11   9       14.86       11.82      5.27 o 
   3  11   9       30.48       31.50      4.39 o 
   4  11   9       92.56       95.71      9.87 o 
  -9  12   9       61.58       56.63      4.74 o 
  -8  12   9       23.55       15.91      4.23 o 
  -7  12   9        0.26        0.10      3.19 o 
  -6  12   9       81.05       74.83      4.90 o 
  -5  12   9       65.48       58.63      4.67 o 
  -4  12   9      137.11      136.33      5.12 o 
  -3  12   9       26.03       22.57      3.10 o 
  -2  12   9        2.94       -1.33      2.44 o 
  -1  12   9        0.34       -2.92      2.92 o 
   0  12   9        2.77       -0.10      3.28 o 
   1  12   9        9.87        6.50      3.58 o 
   2  12   9        9.17       14.12      5.97 o 
   3  12   9       25.46       22.37      5.07 o 
  -7  13   9       12.37       16.16      5.97 o 
  -6  13   9       33.70       28.82      4.09 o 
  -5  13   9        0.36       -2.27      4.21 o 
  -4  13   9       44.27       47.50      4.77 o 
  -3  13   9      122.17      128.86      5.81 o 
  -2  13   9       69.12       70.60      4.53 o 
  -1  13   9       25.61       21.38      4.67 o 
   0  13   9       55.30       54.51      5.18 o 
   1  13   9       15.98       16.18      4.26 o 
 -16   0  10       34.00       29.99      5.10 o 
 -15   0  10      115.60      132.32      8.13 o 
 -14   0  10       27.60       28.97      3.15 o 
 -13   0  10      454.67      410.74      8.92 o 
 -12   0  10      620.14      715.42     12.71 o 
 -11   0  10       46.84       39.08      2.91 o 
 -10   0  10      327.23      364.12     12.37 o 
  -9   0  10        2.30        4.81      1.43 o 
  -8   0  10      649.15      692.45     11.30 o 
  -7   0  10        0.93        7.82      2.11 o 
  -6   0  10     1255.45     1185.69     18.00 o 
  -5   0  10      280.74      230.54      4.60 o 
  -4   0  10      543.27      510.80      8.77 o 
  -3   0  10     1617.72     1630.53     24.10 o 
  -2   0  10      430.69      387.26      5.90 o 
  -1   0  10     1037.75     1206.99     15.13 o 
   0   0  10     1391.62     1224.71     15.48 o 
   1   0  10     2324.32     2521.31     30.25 o 
   2   0  10      608.08      715.37     11.11 o 
   3   0  10        0.59        5.63      1.86 o 
   4   0  10      484.57      630.23      9.37 o 
   5   0  10       78.16      104.58      8.55 o 
   6   0  10     1554.65     1422.98     34.83 o 
   7   0  10      442.38      489.90     16.52 o 
   8   0  10       42.21       38.91      5.83 o 
   9   0  10      137.45      147.97      9.82 o 
 -16   1  10        0.07       -0.25      2.85 o 
 -15   1  10       14.53       18.05      2.43 o 
 -14   1  10      201.44      207.79      9.83 o 
 -13   1  10      554.99      563.94      7.79 o 
 -12   1  10      265.45      276.81      4.74 o 
 -11   1  10       25.71       21.18      1.49 o 
 -10   1  10     1097.58     1119.41     12.57 o 
  -9   1  10     2309.81     2351.17     24.60 o 
  -8   1  10      224.61      172.70      2.87 o 
  -7   1  10      974.73      954.23     10.50 o 
  -6   1  10      807.58      898.41      8.85 o 
  -5   1  10       50.49       49.50      1.65 o 
  -4   1  10      191.39      165.76      3.40 o 
  -3   1  10     2313.67     2523.42     29.77 o 
  -2   1  10     5906.21     6249.58     55.48 o 
  -1   1  10       48.56       22.14      1.03 o 
   0   1  10      696.61      748.49      7.15 o 
   1   1  10        1.33        0.48      0.87 o 
   2   1  10      748.96      820.32      7.93 o 
   3   1  10        6.12        8.64      1.14 o 
   4   1  10        4.50        6.14      1.33 o 
   5   1  10      753.53      776.90     12.08 o 
   6   1  10      114.54      115.10      5.55 o 
   7   1  10       56.04       56.07      4.56 o 
   8   1  10        0.18       -3.18      3.18 o 
   9   1  10       15.08       13.35      3.89 o 
 -16   2  10       24.23       34.81      3.84 o 
 -15   2  10       25.54       16.00      3.03 o 
 -14   2  10       14.43       24.96      2.46 o 
 -13   2  10       86.55      111.45      7.25 o 
 -12   2  10       33.36       21.50      2.43 o 
 -11   2  10      199.69      237.05      4.87 o 
 -10   2  10      448.56      397.93      5.45 o 
  -9   2  10       25.16       33.12      1.59 o 
  -8   2  10       40.28       40.62      1.78 o 
  -7   2  10      128.65       97.60      3.47 o 
  -6   2  10      209.19      198.90      3.31 o 
  -5   2  10      975.12      929.92     11.99 o 
  -4   2  10      634.68      562.20      9.50 o 
  -3   2  10     2341.00     2506.71     25.70 o 
  -2   2  10     2870.02     3341.31     33.95 o 
  -1   2  10     1441.19     1391.17     14.97 o 
   0   2  10      466.65      495.13      5.71 o 
   1   2  10     1582.59     1629.63     15.82 o 
   2   2  10      327.87      354.44      4.94 o 
   3   2  10        0.62        0.31      1.14 o 
   4   2  10       99.27       82.64      3.08 o 
   5   2  10        5.90       11.14      1.94 o 
   6   2  10      425.35      459.42      9.30 o 
   7   2  10      108.07       97.34      4.51 o 
   8   2  10       60.36       51.53      4.70 o 
   9   2  10       16.40        8.29      4.23 o 
 -16   3  10        4.57        3.96      3.20 o 
 -15   3  10        1.05       -1.01      2.62 o 
 -14   3  10        3.08        3.93      3.67 o 
 -13   3  10       10.53        9.03      2.11 o 
 -12   3  10       29.35       27.54      2.21 o 
 -11   3  10       40.33       38.92      2.30 o 
 -10   3  10      370.61      361.71      6.22 o 
  -9   3  10      430.99      458.84      7.17 o 
  -8   3  10       36.98       42.10      4.23 o 
  -7   3  10      124.54      127.14      2.73 o 
  -6   3  10      153.30      160.20      3.12 o 
  -5   3  10      379.44      386.63      6.03 o 
  -4   3  10       84.44       93.68      2.74 o 
  -3   3  10      135.19      184.64      5.16 o 
  -2   3  10      183.24      235.03      3.57 o 
  -1   3  10      297.51      319.94      4.48 o 
   0   3  10      727.40      706.55      8.64 o 
   1   3  10      123.63      138.69      2.66 o 
   2   3  10     1278.18     1283.47     12.95 o 
   3   3  10      136.82      160.30      4.17 o 
   4   3  10       76.78       97.17      4.28 o 
   5   3  10        2.96        1.34      2.23 o 
   6   3  10        7.42        7.52      2.78 o 
   7   3  10        2.80       -0.56      2.42 o 
   8   3  10       49.80       37.99      4.33 o 
   9   3  10        0.99       -1.86      3.58 o 
 -16   4  10       29.81       34.04      4.02 o 
 -15   4  10       32.44       28.90      3.52 o 
 -14   4  10       17.09       18.46      2.93 o 
 -13   4  10       46.08       46.64      3.61 o 
 -12   4  10      103.97       72.71      3.48 o 
 -11   4  10       18.54       33.19      2.28 o 
 -10   4  10       25.79       16.75      1.87 o 
  -9   4  10       42.06       31.66      1.73 o 
  -8   4  10       14.72       16.45      1.47 o 
  -7   4  10      720.90      725.13      8.79 o 
  -6   4  10       73.23       80.50      2.58 o 
  -5   4  10     1074.80     1173.66     15.00 o 
  -4   4  10      201.38      247.91      4.59 o 
  -3   4  10      171.31      222.49      3.40 o 
  -2   4  10      109.71      103.93      2.54 o 
  -1   4  10      158.14      201.66      3.35 o 
   0   4  10        2.58        3.09      1.03 o 
   1   4  10      106.98      102.18      2.60 o 
   2   4  10      126.49      125.54      3.85 o 
   3   4  10      197.56      195.75      4.29 o 
   4   4  10      139.57      133.61      5.34 o 
   5   4  10        9.81        7.20      2.01 o 
   6   4  10        2.47        4.28      2.00 o 
   7   4  10        0.21       -0.82      2.52 o 
   8   4  10        6.68        4.47      2.82 o 
   9   4  10        2.17       -3.14      3.37 o 
 -16   5  10        9.47       13.86      3.82 o 
 -15   5  10        7.08        7.20      3.12 o 
 -14   5  10       21.53       28.04      3.87 o 
 -13   5  10       15.74       11.67      2.71 o 
 -12   5  10       39.07       52.30      3.64 o 
 -11   5  10        1.56       -0.26      1.79 o 
 -10   5  10        0.36       -0.05      1.38 o 
  -9   5  10       34.80       43.40      2.04 o 
  -8   5  10      131.66      139.01      3.15 o 
  -7   5  10      710.82      803.19      9.81 o 
  -6   5  10     1068.64     1107.90     12.65 o 
  -5   5  10      518.51      553.73      7.28 o 
  -4   5  10      480.11      490.83      7.52 o 
  -3   5  10      189.71      182.34      3.11 o 
  -2   5  10     1160.25     1182.49     13.06 o 
  -1   5  10      985.32      978.93     11.15 o 
   0   5  10       81.74       78.87      2.32 o 
   1   5  10       47.72       51.87      2.67 o 
   2   5  10       56.53       49.12      2.81 o 
   3   5  10      115.79      128.78      4.21 o 
   4   5  10      310.34      308.05      6.52 o 
   5   5  10      133.02      137.05      4.94 o 
   6   5  10      190.73      183.99      4.85 o 
   7   5  10        0.24       -2.58      2.58 o 
   8   5  10       13.32        8.61      3.19 o 
 -15   6  10       20.66       20.05      3.69 o 
 -14   6  10       16.76       15.14      3.30 o 
 -13   6  10       27.45       25.17      3.30 o 
 -12   6  10      296.67      310.64      8.13 o 
 -11   6  10      607.44      544.94     11.33 o 
 -10   6  10      716.85      735.77      9.31 o 
  -9   6  10       11.66        8.02      1.51 o 
  -8   6  10      109.67       86.47      4.12 o 
  -7   6  10        2.80        0.29      1.33 o 
  -6   6  10      470.53      510.51      6.99 o 
  -5   6  10      778.68      780.03      9.69 o 
  -4   6  10      635.87      698.76     10.10 o 
  -3   6  10      738.26      731.12     10.41 o 
  -2   6  10      140.39      147.11      3.41 o 
  -1   6  10      504.52      468.14      6.26 o 
   0   6  10      446.37      514.14      9.19 o 
   1   6  10      194.92      165.69      4.35 o 
   2   6  10       60.74       67.24      3.21 o 
   3   6  10        2.60        1.54      1.86 o 
   4   6  10       33.66       24.55      2.60 o 
   5   6  10       57.41       65.02      3.60 o 
   6   6  10       64.02       64.20      5.29 o 
   7   6  10      188.11      194.66     13.35 o 
   8   6  10       93.45       97.72      6.83 o 
 -15   7  10       33.37       35.15      4.24 o 
 -14   7  10      107.18      135.67      6.22 o 
 -13   7  10      230.17      217.61      9.66 o 
 -12   7  10      137.33      134.48      5.69 o 
 -11   7  10       35.57       41.98      3.74 o 
 -10   7  10      142.14      153.09      5.90 o 
  -9   7  10      112.42      104.52      3.12 o 
  -8   7  10       18.14       31.93      1.98 o 
  -7   7  10        4.10       -0.34      1.38 o 
  -6   7  10      592.36      612.13      8.20 o 
  -5   7  10       26.83       36.42      5.11 o 
  -4   7  10     1122.33     1135.73     15.20 o 
  -3   7  10     2565.14     2684.22     32.54 o 
  -2   7  10     2904.86     2969.53     35.77 o 
  -1   7  10     1093.27     1098.14     22.96 o 
   0   7  10      451.59      410.34      7.21 o 
   1   7  10      108.58      101.83      6.44 o 
   2   7  10        2.35        1.81      1.85 o 
   3   7  10      410.31      425.80      8.02 o 
   4   7  10       65.74       67.69      4.82 o 
   5   7  10       54.65       57.98      3.59 o 
   6   7  10       25.17       17.50      2.95 o 
   7   7  10        8.05        8.17      2.90 o 
 -14   8  10        0.22        3.10      3.29 o 
 -13   8  10       60.20       66.38      4.85 o 
 -12   8  10      179.30      206.68      7.10 o 
 -11   8  10      271.97      267.90      7.77 o 
 -10   8  10      222.46      212.08      6.87 o 
  -9   8  10      162.95      182.67      4.07 o 
  -8   8  10        0.45       -1.50      1.50 o 
  -7   8  10      156.07      159.94      3.80 o 
  -6   8  10      379.76      376.13      6.03 o 
  -5   8  10      181.72      199.75      4.30 o 
  -4   8  10      308.91      293.48      5.92 o 
  -3   8  10      774.70      777.63     11.40 o 
  -2   8  10      238.06      230.48      7.03 o 
  -1   8  10      785.19      802.85     15.24 o 
   0   8  10     1593.21     1519.16     20.14 o 
   1   8  10       84.29       86.53      3.70 o 
   2   8  10        6.22        3.72      2.12 o 
   3   8  10       72.40       57.14      3.60 o 
   4   8  10       39.96       36.64      3.05 o 
   5   8  10       48.83       46.50      3.47 o 
   6   8  10       99.96      111.03      5.17 o 
   7   8  10       92.73       97.48      5.14 o 
 -13   9  10       66.31       68.10      5.02 o 
 -12   9  10       37.92       38.39      4.18 o 
 -11   9  10       15.81       13.37      3.45 o 
 -10   9  10       25.46       22.23      3.34 o 
  -9   9  10       34.25       41.90      7.69 o 
  -8   9  10        0.64       -1.63      1.63 o 
  -7   9  10       87.77       88.23      3.26 o 
  -6   9  10      132.03      133.84      3.78 o 
  -5   9  10       10.37        7.83      1.77 o 
  -4   9  10       28.24       14.91      1.93 o 
  -3   9  10       50.33       65.27      4.27 o 
  -2   9  10       75.35       68.48      6.60 o 
  -1   9  10      234.09      258.39      8.28 o 
   0   9  10       31.91       21.59      3.46 o 
   1   9  10       23.66       29.11      3.65 o 
   2   9  10        3.88        4.32      2.13 o 
   3   9  10       19.60       18.11      2.66 o 
   4   9  10      162.38      167.54      7.30 o 
   5   9  10       90.56       93.50      4.67 o 
   6   9  10       51.95       54.31      4.12 o 
 -12  10  10       14.03        1.63      3.41 o 
 -11  10  10       22.66       20.07      3.54 o 
 -10  10  10        0.83        0.40      3.02 o 
  -9  10  10        4.40       -0.53      2.83 o 
  -8  10  10      249.69      273.91      6.53 o 
  -7  10  10      272.21      273.98      5.42 o 
  -6  10  10       91.96       83.52      5.02 o 
  -5  10  10        0.47       -0.05      1.85 o 
  -4  10  10        7.16        7.24      2.44 o 
  -3  10  10       26.22       19.98      3.23 o 
  -2  10  10        9.41       16.35      3.27 o 
  -1  10  10       48.05       56.71      4.54 o 
   0  10  10       17.71       12.45      3.22 o 
   1  10  10        0.12       -2.81      2.81 o 
   2  10  10        0.18        0.35      3.05 o 
   3  10  10        2.52        4.03      3.28 o 
   4  10  10        3.94        1.53      2.77 o 
   5  10  10        0.59       -1.70      2.82 o 
 -11  11  10        0.12       -1.80      2.97 o 
 -10  11  10       11.87        9.94      3.56 o 
  -9  11  10       45.11       48.40      8.28 o 
  -8  11  10        0.55        0.43      3.15 o 
  -7  11  10        0.19        1.25      2.47 o 
  -6  11  10        4.88        4.25      2.44 o 
  -5  11  10        0.16        0.10      2.27 o 
  -4  11  10        2.99        5.67      2.47 o 
  -3  11  10        0.14       -2.28      2.44 o 
  -2  11  10        0.11       -2.78      2.78 o 
  -1  11  10        1.32       -2.86      2.86 o 
   0  11  10        0.44       -0.29      3.83 o 
   1  11  10        0.08       -3.06      3.06 o 
   2  11  10        0.44       -3.23      3.23 o 
   3  11  10        2.14        8.07      3.83 o 
   4  11  10       16.98       23.05      4.49 o 
  -9  12  10       52.73       59.39      5.05 o 
  -8  12  10       31.56       26.11      4.10 o 
  -7  12  10        2.18       -0.68      2.39 o 
  -6  12  10       57.70       53.92      4.71 o 
  -5  12  10      113.45      115.74      6.68 o 
  -4  12  10      185.75      209.26      6.38 o 
  -3  12  10       59.35       51.40      3.77 o 
  -2  12  10        1.30       -0.44      2.98 o 
  -1  12  10       76.44       74.87      5.93 o 
   0  12  10       94.74       84.89      7.02 o 
   1  12  10       21.84       26.92      4.37 o 
   2  12  10        1.63       -2.23      3.54 o 
  -7  13  10       26.04       20.28      6.20 o 
  -6  13  10       33.16       40.84      4.68 o 
  -5  13  10        4.02        3.01      3.47 o 
  -4  13  10        7.41        9.44      3.63 o 
  -3  13  10       49.53       45.55      4.12 o 
  -2  13  10       32.89       27.38      3.61 o 
  -1  13  10       32.61       33.68      7.86 o 
   0  13  10        4.90        5.20      3.74 o 
 -17   1  11        0.16       -0.64      3.83 o 
 -16   1  11        1.60        3.96      4.25 o 
 -15   1  11        3.13        1.72      2.61 o 
 -14   1  11       27.44       34.98      2.70 o 
 -13   1  11        2.35        0.24      3.15 o 
 -12   1  11       26.77       33.95      3.64 o 
 -11   1  11       36.35       41.89      1.89 o 
 -10   1  11       24.84       29.05      2.56 o 
  -9   1  11        0.82        0.43      0.92 o 
  -8   1  11      888.96      851.33      9.60 o 
  -7   1  11       99.36      120.05      2.28 o 
  -6   1  11      713.68      881.10      8.78 o 
  -5   1  11     2906.43     2965.39     30.20 o 
  -4   1  11      920.03      960.05     12.38 o 
  -3   1  11        9.70       10.51      1.37 o 
  -2   1  11     1630.19     1544.96     16.43 o 
  -1   1  11      347.85      441.17      5.58 o 
   0   1  11       23.53       18.14      1.15 o 
   1   1  11       14.15       15.17      1.33 o 
   2   1  11      199.58      241.07      3.43 o 
   3   1  11       22.25       47.56      2.62 o 
   4   1  11       21.66        9.50      1.80 o 
   5   1  11       27.82       38.59      3.15 o 
   6   1  11       36.36       51.24      5.52 o 
   7   1  11       77.64       59.58      4.69 o 
   8   1  11        2.39       -2.33      3.29 o 
   9   1  11       15.55       15.71      4.14 o 
 -16   2  11       46.68       51.51      4.54 o 
 -15   2  11        4.67        3.46      2.17 o 
 -14   2  11      162.32      171.56      5.68 o 
 -13   2  11      448.67      456.29      9.43 o 
 -12   2  11      178.26      183.64      4.41 o 
 -11   2  11      219.96      235.85      8.30 o 
 -10   2  11      388.70      360.35      6.36 o 
  -9   2  11       96.38       96.37      3.00 o 
  -8   2  11        2.69        2.94      1.07 o 
  -7   2  11        4.46       -0.80      1.01 o 
  -6   2  11      732.13      718.35      8.48 o 
  -5   2  11       98.34      106.09      3.32 o 
  -4   2  11      120.24       98.94      2.79 o 
  -3   2  11        7.26        4.78      1.24 o 
  -2   2  11       74.64       67.51      2.64 o 
  -1   2  11      557.54      547.63      6.85 o 
   0   2  11       74.53       95.55      2.30 o 
   1   2  11     1197.41     1241.29     12.56 o 
   2   2  11      583.65      573.95      6.83 o 
   3   2  11       87.37       96.14      3.13 o 
   4   2  11      656.63      665.96      9.20 o 
   5   2  11      583.78      574.63     16.00 o 
   6   2  11      245.77      262.20      6.67 o 
   7   2  11       15.35       18.41      3.63 o 
   8   2  11        1.90       -2.42      3.28 o 
 -16   3  11       31.95       22.57      6.10 o 
 -15   3  11      123.99      166.20      6.18 o 
 -14   3  11       56.31       45.24      2.84 o 
 -13   3  11       13.49       22.09      2.28 o 
 -12   3  11       59.15       58.77      2.97 o 
 -11   3  11        1.80        3.00      1.58 o 
 -10   3  11      212.07      211.83      4.47 o 
  -9   3  11      530.68      552.01      7.11 o 
  -8   3  11     1605.30     1650.19     17.78 o 
  -7   3  11     1012.26     1033.85     11.75 o 
  -6   3  11        9.90       14.71      1.36 o 
  -5   3  11     2286.38     2409.97     28.79 o 
  -4   3  11     1931.78     1957.38     23.71 o 
  -3   3  11     1973.25     1966.62     20.61 o 
  -2   3  11     2733.07     2870.32     29.55 o 
  -1   3  11      367.33      358.95      5.02 o 
   0   3  11      175.94      197.73      3.75 o 
   1   3  11      192.58      175.46      5.02 o 
   2   3  11      603.70      682.11      8.97 o 
   3   3  11     1355.86     1326.85     15.52 o 
   4   3  11      724.03      810.06     19.89 o 
   5   3  11      111.33      105.21      6.09 o 
   6   3  11        2.59        1.48      2.71 o 
   7   3  11       37.26       36.42      3.49 o 
   8   3  11       47.86       40.80      4.69 o 
 -16   4  11       43.85       46.86      4.30 o 
 -15   4  11        3.76        5.57      2.93 o 
 -14   4  11       73.65       64.79      6.12 o 
 -13   4  11      141.09      164.90      5.56 o 
 -12   4  11      163.19      175.35      4.46 o 
 -11   4  11      572.18      558.42     11.03 o 
 -10   4  11      105.43       94.81      3.50 o 
  -9   4  11        0.81       -0.66      1.16 o 
  -8   4  11       87.99       76.52      3.08 o 
  -7   4  11      846.58      842.10     10.02 o 
  -6   4  11     3382.55     3410.89     35.12 o 
  -5   4  11     4967.71     5025.09     58.19 o 
  -4   4  11        4.47        3.49      1.37 o 
  -3   4  11       46.27       62.08      2.73 o 
  -2   4  11      152.27       87.03      2.31 o 
  -1   4  11       20.96       32.62      1.62 o 
   0   4  11       50.47       43.52      2.31 o 
   1   4  11       20.56        6.98      1.84 o 
   2   4  11      278.81      255.16      5.53 o 
   3   4  11       16.06       14.14      1.99 o 
   4   4  11      165.91      164.42      4.36 o 
   5   4  11      191.48      200.81      5.97 o 
   6   4  11      129.60      130.23      5.19 o 
   7   4  11       79.24       77.09      4.40 o 
   8   4  11        4.02       -0.91      3.52 o 
 -16   5  11       58.01       78.46      5.30 o 
 -15   5  11       85.87       84.13      5.18 o 
 -14   5  11       68.78       71.28      4.69 o 
 -13   5  11        7.05        0.17      2.39 o 
 -12   5  11        3.57        2.44      1.84 o 
 -11   5  11      167.10      166.16      5.75 o 
 -10   5  11      109.45      113.82      4.37 o 
  -9   5  11      124.01      117.85      4.84 o 
  -8   5  11        1.10       -1.08      1.24 o 
  -7   5  11      241.66      189.68      3.83 o 
  -6   5  11       53.36       46.89      2.79 o 
  -5   5  11     2375.94     2605.15     31.33 o 
  -4   5  11     2955.95     2951.04     35.17 o 
  -3   5  11      661.67      665.02     26.55 o 
  -2   5  11      311.92      336.93      4.83 o 
  -1   5  11      163.32      122.48      2.82 o 
   0   5  11       10.10        1.84      3.18 o 
   1   5  11       25.74       38.36      2.38 o 
   2   5  11      209.80      184.05      4.73 o 
   3   5  11      698.87      745.65     17.23 o 
   4   5  11      440.02      453.68      8.44 o 
   5   5  11       10.69       13.60      2.60 o 
   6   5  11        8.65        8.10      2.30 o 
   7   5  11        1.97       -1.86      2.74 o 
   8   5  11       13.49       15.41      3.28 o 
 -15   6  11       12.28        7.28      3.32 o 
 -14   6  11       98.10      122.89      5.77 o 
 -13   6  11        2.36        0.52      2.58 o 
 -12   6  11       41.74       49.68      3.75 o 
 -11   6  11       69.47       49.37      2.92 o 
 -10   6  11      516.20      486.70      6.92 o 
  -9   6  11      177.29      176.34      3.73 o 
  -8   6  11        8.92        6.72      2.16 o 
  -7   6  11        0.91        1.13      1.40 o 
  -6   6  11      169.32      175.44      3.76 o 
  -5   6  11      278.30      290.96      5.66 o 
  -4   6  11      353.29      393.43      6.77 o 
  -3   6  11        3.51        2.23      1.57 o 
  -2   6  11        6.02       11.09      2.79 o 
  -1   6  11      884.77      812.68     11.56 o 
   0   6  11       20.08       26.02      2.13 o 
   1   6  11       49.46       50.73      4.02 o 
   2   6  11       35.88       36.39      2.64 o 
   3   6  11        0.32       -1.03      1.94 o 
   4   6  11      103.22      109.18      4.49 o 
   5   6  11       31.59       30.10      3.00 o 
   6   6  11       28.42       22.57      3.13 o 
   7   6  11       31.51       31.12      7.04 o 
 -15   7  11        0.35        0.61      3.23 o 
 -14   7  11        1.99        5.95      3.21 o 
 -13   7  11        8.85       10.31      3.22 o 
 -12   7  11       37.01       29.36      3.45 o 
 -11   7  11      112.49      127.99      7.37 o 
 -10   7  11        1.08        1.76      1.62 o 
  -9   7  11        1.05        2.25      1.91 o 
  -8   7  11       11.12        3.65      1.52 o 
  -7   7  11        9.46        4.58      1.55 o 
  -6   7  11       38.60       55.45      2.51 o 
  -5   7  11      673.42      593.51      9.09 o 
  -4   7  11      348.10      383.22     10.66 o 
  -3   7  11       59.00       75.51      7.68 o 
  -2   7  11       19.03       24.71      2.18 o 
  -1   7  11      223.50      241.49      7.19 o 
   0   7  11        5.36        7.52      3.00 o 
   1   7  11       64.27       71.07      3.48 o 
   2   7  11       37.84       30.07      2.64 o 
   3   7  11       81.04       81.98      3.93 o 
   4   7  11       13.03       14.94      2.58 o 
   5   7  11        2.37       -2.39      2.39 o 
   6   7  11        0.20       -2.02      2.67 o 
   7   7  11        5.27        1.53      5.19 o 
 -14   8  11        0.46        2.86      3.13 o 
 -13   8  11       16.11       12.14      3.34 o 
 -12   8  11       40.23       40.45      3.92 o 
 -11   8  11       23.63       22.23      3.87 o 
 -10   8  11        7.24        9.67      2.86 o 
  -9   8  11        8.25        6.24      1.75 o 
  -8   8  11        0.13        2.77      1.64 o 
  -7   8  11       75.44       60.38      2.69 o 
  -6   8  11      331.64      371.73      6.07 o 
  -5   8  11      135.08      108.21      3.30 o 
  -4   8  11      319.60      352.85      6.71 o 
  -3   8  11       45.98       53.59      5.33 o 
  -2   8  11      174.44      139.43      5.88 o 
  -1   8  11       75.88       78.10      4.91 o 
   0   8  11       15.68       18.36      3.19 o 
   1   8  11      400.13      410.92      7.81 o 
   2   8  11       17.71       11.99      2.43 o 
   3   8  11        7.40        4.15      2.34 o 
   4   8  11       15.88       13.10      2.62 o 
   5   8  11        3.37        1.81      2.61 o 
   6   8  11       39.31       47.87      3.96 o 
 -13   9  11       45.80       48.24      4.57 o 
 -12   9  11        9.29        7.97      3.12 o 
 -11   9  11       17.80       18.03      4.01 o 
 -10   9  11       27.61       22.40      3.38 o 
  -9   9  11       19.39       28.81      2.75 o 
  -8   9  11      212.03      204.46      4.60 o 
  -7   9  11      195.44      215.70      4.78 o 
  -6   9  11       16.99       21.99      2.17 o 
  -5   9  11      243.66      221.42      5.80 o 
  -4   9  11      254.74      278.96      7.37 o 
  -3   9  11      543.31      552.96     14.85 o 
  -2   9  11       47.28       48.37      4.92 o 
  -1   9  11        2.22        2.41      2.76 o 
   0   9  11        5.14       -0.27      2.81 o 
   1   9  11        5.70        4.89      3.00 o 
   2   9  11       33.85       36.05      4.19 o 
   3   9  11       29.02       30.28      3.01 o 
   4   9  11       19.46       20.26      3.01 o 
   5   9  11       17.94       16.24      3.06 o 
 -12  10  11       30.36       27.13      5.81 o 
 -11  10  11       25.46       21.23      3.64 o 
 -10  10  11       38.83       36.49      4.02 o 
  -9  10  11        6.70        4.95      3.03 o 
  -8  10  11       31.09       26.87      3.54 o 
  -7  10  11      341.47      386.99      6.73 o 
  -6  10  11      282.14      275.68      5.58 o 
  -5  10  11       60.84       65.50      4.79 o 
  -4  10  11      104.43       95.91      6.15 o 
  -3  10  11       58.72       60.80      4.46 o 
  -2  10  11      321.29      330.57     13.16 o 
  -1  10  11      260.40      243.93      7.86 o 
   0  10  11      194.01      213.59     14.13 o 
   1  10  11       17.82       14.94      3.62 o 
   2  10  11        1.69       -0.58      3.10 o 
   3  10  11        2.01       -3.38      3.38 o 
   4  10  11        0.87        2.29      3.54 o 
 -11  11  11       66.60       74.81     10.94 o 
 -10  11  11        5.11        3.56      3.36 o 
  -9  11  11       38.13       45.08      4.51 o 
  -8  11  11      218.44      242.20      6.47 o 
  -7  11  11      155.15      149.74      5.29 o 
  -6  11  11       10.94        6.72      2.18 o 
  -5  11  11       87.67       72.08      4.10 o 
  -4  11  11      144.85      144.43      5.30 o 
  -3  11  11      137.74      146.76      9.66 o 
  -2  11  11       44.24       43.02      5.29 o 
  -1  11  11       11.89       10.99      3.42 o 
   0  11  11       15.89       10.28      3.53 o 
   1  11  11        0.68       -3.29      3.29 o 
   2  11  11      141.42      152.24     19.66 o 
   3  11  11      185.60      205.29      8.56 o 
  -9  12  11        8.69        5.87      3.45 o 
  -8  12  11       43.53       31.75      5.72 o 
  -7  12  11      163.63      164.80      6.92 o 
  -6  12  11       71.87       66.00      4.93 o 
  -5  12  11       32.46       35.63      3.49 o 
  -4  12  11       38.16       40.31      3.61 o 
  -3  12  11       12.17       14.08      3.85 o 
  -2  12  11       47.67       48.87      4.71 o 
  -1  12  11       39.15       37.59      4.58 o 
   0  12  11        9.93        9.39      3.93 o 
   1  12  11       32.48       34.92      4.77 o 
  -6  13  11       29.52       28.87      7.59 o 
  -5  13  11       63.85       55.72      5.12 o 
  -4  13  11       48.37       46.51      4.94 o 
  -3  13  11       43.17       40.47      3.97 o 
  -2  13  11       30.49       34.08      3.80 o 
 -17   0  12        5.12       -1.13      4.14 o 
 -16   0  12       11.40       10.85      4.47 o 
 -15   0  12       61.21       50.67      5.66 o 
 -14   0  12      400.83      462.86     14.57 o 
 -13   0  12     1406.76     1269.28     29.76 o 
 -12   0  12     1869.01     1955.80     42.77 o 
 -11   0  12      121.22       93.19      3.64 o 
 -10   0  12      312.13      299.69      7.00 o 
  -9   0  12      508.21      461.02      8.30 o 
  -8   0  12       58.63       51.45      2.53 o 
  -7   0  12     1213.61     1020.51     15.94 o 
  -6   0  12      352.62      418.61      7.57 o 
  -5   0  12     2627.56     2515.31     36.50 o 
  -4   0  12        0.04        4.24      4.94 o 
  -3   0  12      346.82      305.05      6.43 o 
  -2   0  12     3074.61     3417.14     40.39 o 
  -1   0  12     2562.67     2570.61     30.91 o 
   0   0  12     2031.61     2213.57     27.02 o 
   1   0  12      136.23      112.50      3.43 o 
   2   0  12        2.39        5.91      1.57 o 
   3   0  12      360.99      377.59      8.88 o 
   4   0  12      589.57      563.24     11.61 o 
   5   0  12      653.01      650.32     19.33 o 
   6   0  12       51.92       42.07      5.95 o 
   7   0  12        0.30       -4.53      4.53 o 
   8   0  12        0.09       -2.18      4.51 o 
 -17   1  12       13.22       16.09      4.94 o 
 -16   1  12       51.96       56.92      4.41 o 
 -15   1  12       55.42       59.17      4.19 o 
 -14   1  12        8.23        8.50      2.93 o 
 -13   1  12       40.64       52.60      2.95 o 
 -12   1  12        1.68        3.45      1.91 o 
 -11   1  12       11.93       12.79      1.72 o 
 -10   1  12      196.56      212.64      4.49 o 
  -9   1  12      502.29      448.88      6.85 o 
  -8   1  12      452.09      471.64      6.42 o 
  -7   1  12     1077.79     1189.05     11.59 o 
  -6   1  12     1956.96     2176.99     20.29 o 
  -5   1  12     1057.63      988.97     12.87 o 
  -4   1  12      357.53      420.73      7.96 o 
  -3   1  12     3073.19     3062.27     31.15 o 
  -2   1  12      244.10      264.65      4.21 o 
  -1   1  12        5.02       13.21      1.09 o 
   0   1  12      369.32      341.47      4.19 o 
   1   1  12      653.46      668.15      6.87 o 
   2   1  12      194.43      266.87      7.65 o 
   3   1  12       89.20       91.98      2.90 o 
   4   1  12       17.43       17.47      2.55 o 
   5   1  12       24.60       26.91      2.97 o 
   6   1  12       60.61       54.90      4.54 o 
   7   1  12       50.00       53.64      4.70 o 
   8   1  12       70.85       62.52      5.18 o 
 -17   2  12        1.85        3.27      4.46 o 
 -16   2  12        7.66        9.41      4.29 o 
 -15   2  12        9.41       10.19      2.37 o 
 -14   2  12       34.19       32.58      2.59 o 
 -13   2  12      189.63      216.05      6.37 o 
 -12   2  12      203.09      181.23      5.33 o 
 -11   2  12      162.51      179.87      5.83 o 
 -10   2  12       85.29       95.35      3.10 o 
  -9   2  12      108.04      108.09      5.50 o 
  -8   2  12      554.94      486.66      6.39 o 
  -7   2  12      340.98      357.92      5.11 o 
  -6   2  12     1266.89     1179.67     15.27 o 
  -5   2  12      734.98      744.48     10.18 o 
  -4   2  12      397.63      383.78      6.15 o 
  -3   2  12      420.25      423.89      5.92 o 
  -2   2  12     1000.71     1009.22     11.44 o 
  -1   2  12      543.07      617.39      7.70 o 
   0   2  12      425.97      446.06      5.56 o 
   1   2  12       41.01       41.16      1.86 o 
   2   2  12       40.02       37.47      1.86 o 
   3   2  12       18.40       15.87      1.98 o 
   4   2  12      128.95      122.55      5.36 o 
   5   2  12       35.52       32.11      3.15 o 
   6   2  12       57.94       52.17      4.44 o 
   7   2  12       42.68       39.26      4.42 o 
   8   2  12        4.67        0.87      3.48 o 
 -16   3  12        9.51        4.25      2.94 o 
 -15   3  12        0.95       -0.13      2.61 o 
 -14   3  12        0.15       -0.68      3.24 o 
 -13   3  12       11.20       10.37      2.12 o 
 -12   3  12       33.82       17.59      2.00 o 
 -11   3  12      369.01      375.45      7.00 o 
 -10   3  12       13.82        3.64      1.77 o 
  -9   3  12       27.41       20.20      1.90 o 
  -8   3  12      180.57      202.49      3.77 o 
  -7   3  12        6.15        3.20      1.28 o 
  -6   3  12       49.73       40.63      4.72 o 
  -5   3  12       14.77       44.41      4.51 o 
  -4   3  12      506.12      418.65      8.18 o 
  -3   3  12     1471.61     1309.75     14.32 o 
  -2   3  12      376.34      534.87      6.81 o 
  -1   3  12       16.71        6.48      1.20 o 
   0   3  12       93.68       62.26      2.37 o 
   1   3  12       14.13       13.59      1.54 o 
   2   3  12       97.10       89.07      3.36 o 
   3   3  12      196.90      226.39      4.89 o 
   4   3  12       10.19        5.43      2.52 o 
   5   3  12       26.18       11.03      2.63 o 
   6   3  12        5.49        4.87      2.52 o 
   7   3  12        9.34        6.80      3.66 o 
   8   3  12       16.20       13.98      3.90 o 
 -16   4  12        8.03        6.16      3.33 o 
 -15   4  12        5.83        6.10      2.92 o 
 -14   4  12        5.59        1.23      2.46 o 
 -13   4  12       17.31       16.42      2.21 o 
 -12   4  12       33.33       29.85      2.71 o 
 -11   4  12        0.72       -1.47      1.67 o 
 -10   4  12       77.98       87.06      3.46 o 
  -9   4  12        4.41        1.99      1.24 o 
  -8   4  12        3.36        7.31      1.40 o 
  -7   4  12       14.83       14.72      1.62 o 
  -6   4  12       84.82      105.50      4.04 o 
  -5   4  12      152.39      160.57      3.97 o 
  -4   4  12      104.73      103.10      5.36 o 
  -3   4  12       44.61       60.63      2.07 o 
  -2   4  12       42.35       26.46      1.47 o 
  -1   4  12      739.84      815.32      9.69 o 
   0   4  12       55.72       50.17      2.13 o 
   1   4  12      283.12      267.59      5.52 o 
   2   4  12        3.50        8.39      2.03 o 
   3   4  12      125.47      128.52      4.09 o 
   4   4  12       97.80      104.30      3.80 o 
   5   4  12       48.17       49.52      2.95 o 
   6   4  12       16.51       12.53      2.92 o 
   7   4  12       12.95       10.37      4.04 o 
 -16   5  12       35.37       45.13      5.22 o 
 -15   5  12       85.68       99.88      5.37 o 
 -14   5  12       34.80       37.79      3.66 o 
 -13   5  12        3.49        1.85      2.42 o 
 -12   5  12        0.07       -0.19      1.87 o 
 -11   5  12       43.44       49.82      2.79 o 
 -10   5  12      189.17      168.95      3.67 o 
  -9   5  12       81.32       90.32      2.80 o 
  -8   5  12       82.64       59.08      2.47 o 
  -7   5  12       15.68       20.23      3.27 o 
  -6   5  12      109.39       94.28      2.97 o 
  -5   5  12       63.54       98.54      4.51 o 
  -4   5  12      852.02      745.67     10.66 o 
  -3   5  12      808.34      977.47     13.20 o 
  -2   5  12      169.61      118.61      2.78 o 
  -1   5  12      209.94      153.53      3.20 o 
   0   5  12      237.65      259.19      5.36 o 
   1   5  12      950.92      949.07     26.49 o 
   2   5  12      590.02      613.58     20.35 o 
   3   5  12       26.66       29.20      2.79 o 
   4   5  12       16.12       17.58      2.61 o 
   5   5  12       34.20       29.02      3.05 o 
   6   5  12       18.20       10.78      3.65 o 
   7   5  12        7.70        5.26      2.98 o 
 -15   6  12        6.73        7.76      3.30 o 
 -14   6  12       61.77       86.48      9.92 o 
 -13   6  12       65.88       66.24      8.94 o 
 -12   6  12       98.44      111.51      3.92 o 
 -11   6  12       71.57       64.03      2.71 o 
 -10   6  12        4.45        5.04      1.65 o 
  -9   6  12      309.75      376.63      5.87 o 
  -8   6  12      251.00      208.45      4.54 o 
  -7   6  12     1373.64     1454.33     16.44 o 
  -6   6  12      850.71      751.90     12.13 o 
  -5   6  12       97.36      104.86      5.28 o 
  -4   6  12       60.13       54.03      6.37 o 
  -3   6  12      557.89      564.91      8.76 o 
  -2   6  12      602.67      547.47      8.56 o 
  -1   6  12       84.87       77.83      4.50 o 
   0   6  12      113.51      110.83      3.73 o 
   1   6  12      135.48      130.60      4.34 o 
   2   6  12       21.00       18.49      2.43 o 
   3   6  12       70.13       77.52      3.99 o 
   4   6  12       25.69       28.19      2.92 o 
   5   6  12      187.85      211.04      6.07 o 
   6   6  12       82.54       65.25      4.22 o 
 -15   7  12      122.40      158.40      7.68 o 
 -14   7  12       57.63       54.57      9.06 o 
 -13   7  12        2.23       -1.95      2.68 o 
 -12   7  12       71.05       68.01      7.52 o 
 -11   7  12      153.69      141.60      5.05 o 
 -10   7  12      275.54      323.58      5.55 o 
  -9   7  12      188.86      183.72      4.09 o 
  -8   7  12       68.81       73.97      2.91 o 
  -7   7  12       50.51       51.47      2.49 o 
  -6   7  12       84.84       71.46      2.89 o 
  -5   7  12      341.32      339.54      6.43 o 
  -4   7  12     1122.29     1175.36     18.37 o 
  -3   7  12     1213.69     1140.90     16.68 o 
  -2   7  12       40.66       31.73      3.36 o 
  -1   7  12       20.72       18.58      3.21 o 
   0   7  12       12.38       11.58      5.66 o 
   1   7  12      184.85      181.41      5.00 o 
   2   7  12      590.64      620.57     13.53 o 
   3   7  12       43.13       34.95      3.03 o 
   4   7  12        8.18       10.37      2.64 o 
   5   7  12        0.06       -2.46      2.46 o 
   6   7  12       17.35       13.79      3.76 o 
 -14   8  12       89.42      100.83      5.63 o 
 -13   8  12       70.68       82.08      5.37 o 
 -12   8  12       80.99       72.55      5.51 o 
 -11   8  12       29.08       28.16      3.50 o 
 -10   8  12        2.87        3.16      1.68 o 
  -9   8  12       27.64       14.93      1.98 o 
  -8   8  12      407.17      435.79      6.83 o 
  -7   8  12      526.72      450.73      6.97 o 
  -6   8  12      111.22      134.29      3.75 o 
  -5   8  12       45.67       32.82      2.22 o 
  -4   8  12       87.73       95.81      4.83 o 
  -3   8  12      222.64      230.18      7.08 o 
  -2   8  12      236.47      228.01     10.54 o 
  -1   8  12      243.85      224.91      7.22 o 
   0   8  12       70.57       59.24     11.66 o 
   1   8  12       52.82       54.55      4.43 o 
   2   8  12       36.71       51.67      7.55 o 
   3   8  12        9.36        3.46      2.49 o 
   4   8  12       45.77       50.62      3.65 o 
   5   8  12      190.76      203.33     12.91 o 
 -13   9  12        0.13       -1.48      3.23 o 
 -12   9  12       41.00       41.29      4.64 o 
 -11   9  12       58.20       46.28      4.09 o 
 -10   9  12        1.43       -2.30      2.62 o 
  -9   9  12       16.60       22.47      2.24 o 
  -8   9  12        2.08        4.39      1.96 o 
  -7   9  12       61.61       47.35      2.74 o 
  -6   9  12      311.59      302.04      5.73 o 
  -5   9  12       15.55       12.30      2.05 o 
  -4   9  12      266.94      266.86      7.71 o 
  -3   9  12      153.67      153.96      6.06 o 
  -2   9  12        0.52       -2.08      2.57 o 
  -1   9  12       37.29       31.12      3.80 o 
   0   9  12       59.09       49.93      4.36 o 
   1   9  12      381.40      392.82     10.53 o 
   2   9  12      102.17       96.13      5.84 o 
   3   9  12       18.99       17.18      3.87 o 
   4   9  12       23.33       23.64      4.48 o 
 -12  10  12        3.91        1.05      3.31 o 
 -11  10  12        2.44       -1.51      3.01 o 
 -10  10  12        8.36        3.51      3.18 o 
  -9  10  12       59.89       65.52      9.97 o 
  -8  10  12      273.21      288.59      5.79 o 
  -7  10  12       96.85      107.78      3.96 o 
  -6  10  12        0.21        3.22      2.04 o 
  -5  10  12       64.03       71.77      7.85 o 
  -4  10  12      153.65      134.53      6.49 o 
  -3  10  12        3.74        3.55      2.86 o 
  -2  10  12        0.19       -2.14      3.26 o 
  -1  10  12       18.06       15.91      3.52 o 
   0  10  12        1.04       -1.48      3.13 o 
   1  10  12       17.53       18.11      7.76 o 
   2  10  12       52.36       56.19      5.03 o 
   3  10  12        4.06       -0.61      3.42 o 
 -11  11  12        3.59       -0.01      3.29 o 
 -10  11  12       38.18       38.98      6.85 o 
  -9  11  12       65.22       68.52      5.17 o 
  -8  11  12       37.43       37.19      3.35 o 
  -7  11  12       77.70       77.20      4.18 o 
  -6  11  12       76.82       77.92      4.28 o 
  -5  11  12      142.42      147.93      5.33 o 
  -4  11  12        0.79        3.04      2.71 o 
  -3  11  12       37.45       38.62      4.20 o 
  -2  11  12        0.47       -2.90      2.90 o 
  -1  11  12        4.81        4.13      3.35 o 
   0  11  12       10.27        2.22      3.42 o 
   1  11  12       40.42       36.48      4.75 o 
   2  11  12        5.97       -0.45      3.77 o 
  -9  12  12        0.14       -2.62      3.39 o 
  -8  12  12        3.65        6.01      5.35 o 
  -7  12  12       21.06       28.97      4.15 o 
  -6  12  12       60.94       55.62     10.52 o 
  -5  12  12       15.30       22.95      3.21 o 
  -4  12  12        1.69        0.17      2.62 o 
  -3  12  12        1.23        3.85      2.78 o 
  -2  12  12       46.58       48.87      5.71 o 
  -1  12  12       75.83       76.86      9.31 o 
   0  12  12        1.54       -2.33      3.48 o 
  -5  13  12      108.98      129.41     11.26 o 
  -4  13  12       61.17       60.81      8.01 o 
 -17   1  13        9.16        8.12      4.30 o 
 -16   1  13        8.93       14.98      3.20 o 
 -15   1  13        0.47        3.61      3.40 o 
 -14   1  13       27.74       18.68      4.04 o 
 -13   1  13        7.00       16.56      2.93 o 
 -12   1  13       42.17       47.96      2.78 o 
 -11   1  13       84.92       99.39      3.12 o 
 -10   1  13      304.89      298.89      5.67 o 
  -9   1  13      891.61      800.20     20.27 o 
  -8   1  13      378.68      404.98      6.42 o 
  -7   1  13       39.90       55.54      2.29 o 
  -6   1  13      933.91      899.73     10.23 o 
  -5   1  13      426.13      418.54      8.13 o 
  -4   1  13      253.93      268.97      4.98 o 
  -3   1  13      165.46      165.63      5.30 o 
  -2   1  13       89.85      107.85      2.44 o 
  -1   1  13      986.81     1079.27     10.10 o 
   0   1  13      454.54      414.84      4.89 o 
   1   1  13      191.02      257.25      3.71 o 
   2   1  13       47.08       58.75      2.47 o 
   3   1  13        0.38       -1.59      1.59 o 
   4   1  13        9.72       10.60      2.58 o 
   5   1  13        1.35       -3.55      3.55 o 
   6   1  13       86.53       85.35      5.96 o 
   7   1  13        0.27       -3.36      3.36 o 
 -17   2  13        0.58        3.79      4.42 o 
 -16   2  13        1.42        5.88      4.48 o 
 -15   2  13       32.25       36.38      5.10 o 
 -14   2  13      246.76      243.78      5.51 o 
 -13   2  13      132.27      131.32      7.99 o 
 -12   2  13        1.31       -0.43      1.62 o 
 -11   2  13        9.72       10.26      1.73 o 
 -10   2  13      274.45      263.59      5.05 o 
  -9   2  13      186.96      193.95      5.94 o 
  -8   2  13      235.04      204.37      4.48 o 
  -7   2  13      740.16      720.63      8.76 o 
  -6   2  13      144.89      151.52      3.68 o 
  -5   2  13      451.75      497.23      7.56 o 
  -4   2  13      345.33      253.09      4.87 o 
  -3   2  13      966.79     1105.62     12.71 o 
  -2   2  13      707.50      683.22      8.38 o 
  -1   2  13        6.49       10.50      1.39 o 
   0   2  13      168.00      177.51      3.45 o 
   1   2  13       68.22       54.11      2.19 o 
   2   2  13       52.35       46.80      2.51 o 
   3   2  13      334.40      358.33      6.20 o 
   4   2  13      295.02      279.79     12.52 o 
   5   2  13       89.06       93.92      4.68 o 
   6   2  13        5.09        3.65      3.21 o 
   7   2  13       22.75       13.22      3.80 o 
 -16   3  13      136.08      148.53      9.67 o 
 -15   3  13        5.44       10.11      2.30 o 
 -14   3  13       70.48       94.27      3.82 o 
 -13   3  13      112.31       96.00      3.55 o 
 -12   3  13       22.64        8.77      1.84 o 
 -11   3  13      111.43      106.97      3.54 o 
 -10   3  13      568.51      570.27     14.44 o 
  -9   3  13      295.75      256.43      4.38 o 
  -8   3  13        0.09       -0.76      1.26 o 
  -7   3  13      655.47      583.12      7.53 o 
  -6   3  13     2726.77     2866.05     37.75 o 
  -5   3  13     1456.10     1295.26     16.62 o 
  -4   3  13      107.86      111.44      8.51 o 
  -3   3  13      313.45      301.00      4.53 o 
  -2   3  13       23.31       17.67      1.43 o 
  -1   3  13       16.65       17.75      1.47 o 
   0   3  13      488.39      511.23      6.90 o 
   1   3  13      906.29      965.99     13.67 o 
   2   3  13      583.98      622.74      8.79 o 
   3   3  13        5.33        1.74      2.41 o 
   4   3  13        1.34       -0.39      2.13 o 
   5   3  13        8.71        8.04      2.74 o 
   6   3  13       32.58       38.23      5.10 o 
   7   3  13       24.54       22.06      7.92 o 
 -16   4  13       40.55       48.14      4.21 o 
 -15   4  13      102.81      113.23      5.30 o 
 -14   4  13       53.13       41.39      2.84 o 
 -13   4  13       36.58       54.33      2.96 o 
 -12   4  13      101.25       76.30      3.46 o 
 -11   4  13       88.86       82.97      3.42 o 
 -10   4  13      397.95      452.08      6.49 o 
  -9   4  13      398.39      345.90      5.34 o 
  -8   4  13      994.50      965.06     11.42 o 
  -7   4  13     1203.00     1200.58     13.73 o 
  -6   4  13      721.01      654.48     11.11 o 
  -5   4  13      312.43      276.14     11.47 o 
  -4   4  13      479.28      503.57     11.41 o 
  -3   4  13      471.34      408.98      6.77 o 
  -2   4  13      358.28      413.86      5.76 o 
  -1   4  13        3.21        3.07      1.22 o 
   0   4  13       29.10       27.15      2.69 o 
   1   4  13       13.54        3.63      1.97 o 
   2   4  13      458.82      496.47      8.74 o 
   3   4  13      863.60      837.87     12.81 o 
   4   4  13      434.84      477.77      7.81 o 
   5   4  13      215.81      221.59      6.36 o 
   6   4  13        3.05       -2.72      2.72 o 
   7   4  13        8.46        5.06      4.39 o 
 -16   5  13       37.17       43.25      4.19 o 
 -15   5  13       11.86       10.56      3.06 o 
 -14   5  13       13.75       12.53      2.88 o 
 -13   5  13       13.96       16.49      2.20 o 
 -12   5  13      110.95       98.38      3.69 o 
 -11   5  13      289.30      295.42      5.16 o 
 -10   5  13      297.07      276.87      4.89 o 
  -9   5  13       49.82       34.23      2.00 o 
  -8   5  13       10.31        3.87      1.60 o 
  -7   5  13      169.89      164.69      3.79 o 
  -6   5  13     2358.81     2347.64     29.59 o 
  -5   5  13     1352.70     1403.73     18.15 o 
  -4   5  13       93.53       79.15      6.33 o 
  -3   5  13        2.23       -0.48      1.43 o 
  -2   5  13      164.11      158.52      3.96 o 
  -1   5  13      146.64      129.30      4.59 o 
   0   5  13       39.26       47.48      3.07 o 
   1   5  13      738.99      804.20     12.18 o 
   2   5  13      397.27      378.90      8.79 o 
   3   5  13       27.72       32.43      2.96 o 
   4   5  13       17.02       15.80      2.88 o 
   5   5  13        9.64        7.87      2.69 o 
   6   5  13       53.50       51.33      4.87 o 
 -15   6  13       54.84       48.82      4.21 o 
 -14   6  13       60.19       74.33      5.00 o 
 -13   6  13       12.91       12.14      2.92 o 
 -12   6  13        1.36       -1.87      1.87 o 
 -11   6  13        0.13        3.20      1.67 o 
 -10   6  13       65.04       80.72      3.06 o 
  -9   6  13      149.11      159.96      3.75 o 
  -8   6  13        4.27        1.82      1.52 o 
  -7   6  13       61.65       64.79      2.76 o 
  -6   6  13      342.79      341.50      6.03 o 
  -5   6  13      449.63      467.80      7.79 o 
  -4   6  13       98.66       83.87      7.71 o 
  -3   6  13       35.84       33.78      3.89 o 
  -2   6  13      282.90      280.71      7.60 o 
  -1   6  13       27.93       26.91      3.89 o 
   0   6  13        4.65        4.15      2.97 o 
   1   6  13       26.47       19.69      2.39 o 
   2   6  13       55.02       43.24      3.49 o 
   3   6  13      114.55      135.03      6.60 o 
   4   6  13       75.23       78.46      8.29 o 
   5   6  13       10.59        5.76      2.77 o 
   6   6  13        2.31       -1.81      3.48 o 
 -15   7  13        1.52        2.81      3.23 o 
 -14   7  13        0.64       -0.97      2.90 o 
 -13   7  13        1.62       -0.81      2.92 o 
 -12   7  13       11.41       13.47      3.10 o 
 -11   7  13       23.55       15.20      1.96 o 
 -10   7  13        0.34       -0.31      1.61 o 
  -9   7  13        1.63        0.33      2.04 o 
  -8   7  13        0.24       -1.53      1.53 o 
  -7   7  13        5.68        2.31      1.59 o 
  -6   7  13        0.73        1.03      1.53 o 
  -5   7  13        4.61        0.85      1.82 o 
  -4   7  13       16.11       16.54      2.15 o 
  -3   7  13       32.85       25.42      3.27 o 
  -2   7  13        0.12       -2.05      2.35 o 
  -1   7  13       16.72        9.87      2.86 o 
   0   7  13       20.24       11.16      3.14 o 
   1   7  13      126.64      156.51      7.14 o 
   2   7  13       26.00       26.53      3.67 o 
   3   7  13        0.04       -2.13      2.13 o 
   4   7  13        0.89       -2.36      2.39 o 
   5   7  13        0.52       -2.57      2.57 o 
 -14   8  13       27.98       38.13      4.30 o 
 -13   8  13       11.22        4.92      3.19 o 
 -12   8  13       81.02       92.72      5.55 o 
 -11   8  13       18.88       16.47      3.24 o 
 -10   8  13        4.57        3.91      1.78 o 
  -9   8  13       59.96       72.99      4.51 o 
  -8   8  13       26.32       24.84      2.21 o 
  -7   8  13        0.30        0.15      1.70 o 
  -6   8  13        2.70       -1.78      1.78 o 
  -5   8  13       19.88       12.54      2.18 o 
  -4   8  13       71.90       52.34      2.98 o 
  -3   8  13       59.45       53.80      4.43 o 
  -2   8  13       12.22       10.19      3.02 o 
  -1   8  13        1.44       -2.58      2.58 o 
   0   8  13      134.49      137.02      6.12 o 
   1   8  13       39.62       45.60      4.44 o 
   2   8  13        1.76        2.32      3.00 o 
   3   8  13        7.41        1.60      3.31 o 
   4   8  13       13.59        6.98      3.78 o 
 -13   9  13        5.43        9.08      3.49 o 
 -12   9  13       10.69       11.13      3.35 o 
 -11   9  13       98.53      101.16      5.56 o 
 -10   9  13       71.91       80.10      4.08 o 
  -9   9  13       34.57       29.61      2.44 o 
  -8   9  13       10.38        8.85      2.11 o 
  -7   9  13      149.36      140.71      4.11 o 
  -6   9  13      212.39      229.10      4.98 o 
  -5   9  13      224.61      206.01      5.89 o 
  -4   9  13       66.08       73.11      4.92 o 
  -3   9  13        9.45        4.69      2.99 o 
  -2   9  13        0.02       -1.73      2.65 o 
  -1   9  13       24.25       21.18      3.66 o 
   0   9  13       83.97       70.12      5.21 o 
   1   9  13      145.94      146.00      6.86 o 
   2   9  13       44.56       39.91      4.67 o 
   3   9  13        1.03       -0.90      3.60 o 
   4   9  13        0.75       -3.49      3.62 o 
 -12  10  13        0.29       -1.65      3.26 o 
 -11  10  13       13.33       10.70      3.38 o 
 -10  10  13        0.44        0.69      4.10 o 
  -9  10  13      139.57      148.35      5.03 o 
  -8  10  13      452.81      462.86      7.65 o 
  -7  10  13      304.76      342.31      6.60 o 
  -6  10  13       33.41       25.08      3.00 o 
  -5  10  13        9.20        3.52      2.52 o 
  -4  10  13       17.54       22.95      3.52 o 
  -3  10  13       47.14       39.81      4.29 o 
  -2  10  13       45.03       65.72      4.90 o 
  -1  10  13      183.98      183.40      7.54 o 
   0  10  13       67.21       72.67      5.40 o 
   1  10  13       13.93       11.58      3.89 o 
   2  10  13       61.00       58.90      6.40 o 
 -10  11  13       38.99       50.23      6.80 o 
  -9  11  13        3.66        5.67      3.49 o 
  -8  11  13       34.20       30.23      3.30 o 
  -7  11  13      104.93      108.94      5.61 o 
  -6  11  13       91.79      100.54      4.76 o 
  -5  11  13      168.30      198.78      6.20 o 
  -4  11  13       54.18       49.37      5.21 o 
  -3  11  13       10.25        0.49      3.03 o 
  -2  11  13        6.08        3.39      3.22 o 
  -1  11  13       15.01       14.67      3.67 o 
   0  11  13       97.74      105.03      6.36 o 
   1  11  13      167.55      158.12      7.55 o 
  -8  12  13      123.09      134.42      6.70 o 
  -7  12  13       59.83       60.92      5.17 o 
  -6  12  13       18.46       25.45      3.38 o 
  -5  12  13        3.85        2.72      2.78 o 
  -4  12  13       66.82       66.44      4.44 o 
  -3  12  13       58.47       62.35      5.15 o 
  -2  12  13       17.84       17.32      4.16 o 
  -1  12  13        8.08        7.35      3.82 o 
 -17   0  14       38.59       43.74      5.99 o 
 -16   0  14       37.16       34.08      5.33 o 
 -15   0  14      152.51      197.46      9.58 o 
 -14   0  14      309.24      285.86     11.02 o 
 -13   0  14      639.33      621.82     17.14 o 
 -12   0  14      174.98      145.41      7.04 o 
 -11   0  14       92.99       92.46      5.89 o 
 -10   0  14      704.69      622.48     16.04 o 
  -9   0  14      571.25      521.33     13.84 o 
  -8   0  14      982.14      951.37     22.16 o 
  -7   0  14      314.42      359.07      8.36 o 
  -6   0  14      345.42      281.97      8.92 o 
  -5   0  14      398.71      401.69      8.06 o 
  -4   0  14      470.61      478.62      9.16 o 
  -3   0  14      854.28      938.97     15.55 o 
  -2   0  14      121.08      117.13      4.32 o 
  -1   0  14      194.52      246.32      5.06 o 
   0   0  14       13.22       26.81      3.02 o 
   1   0  14       99.44       91.57      5.73 o 
   2   0  14      215.59      241.67      5.37 o 
   3   0  14      234.39      183.69      7.28 o 
   4   0  14      171.12      168.97      9.43 o 
   5   0  14        9.63        6.47      4.64 o 
   6   0  14       56.91       48.40      6.62 o 
   7   0  14       17.18       13.11      5.64 o 
 -17   1  14        5.30        2.02      4.34 o 
 -16   1  14        0.13        0.22      2.69 o 
 -15   1  14        4.25        4.16      4.14 o 
 -14   1  14       53.66       59.55      4.17 o 
 -13   1  14      196.34      194.49      5.97 o 
 -12   1  14       86.53       86.51      4.22 o 
 -11   1  14        2.56       -0.84      1.94 o 
 -10   1  14        6.58        5.12      1.52 o 
  -9   1  14        1.75        0.33      1.45 o 
  -8   1  14      649.27      610.17      8.81 o 
  -7   1  14     3186.42     3239.79     33.38 o 
  -6   1  14     1376.32     1406.05     17.85 o 
  -5   1  14      912.45      983.38     14.93 o 
  -4   1  14      724.89      756.23     10.64 o 
  -3   1  14      132.38      134.84      3.12 o 
  -2   1  14      590.88      632.88      7.17 o 
  -1   1  14      882.31      938.19      9.10 o 
   0   1  14     1181.66     1281.37     11.95 o 
   1   1  14       41.61       46.83      2.20 o 
   2   1  14       19.48        8.06      1.60 o 
   3   1  14        0.06       -2.01      2.05 o 
   4   1  14        6.13        8.08      3.12 o 
   5   1  14       97.00      110.83      6.19 o 
   6   1  14       53.59       44.86      4.42 o 
   7   1  14       29.41       28.24      4.47 o 
 -17   2  14       25.63       29.96      5.55 o 
 -16   2  14       60.40       86.80      5.20 o 
 -15   2  14       16.61       10.29      2.93 o 
 -14   2  14      142.00      151.94      5.71 o 
 -13   2  14      141.66      121.29      4.85 o 
 -12   2  14       57.51       54.96      2.94 o 
 -11   2  14      168.69      176.90      7.16 o 
 -10   2  14      322.36      305.88      5.66 o 
  -9   2  14      831.28      839.23     11.65 o 
  -8   2  14      292.93      283.55      4.65 o 
  -7   2  14       11.85       10.68      1.54 o 
  -6   2  14        1.28        4.74      2.93 o 
  -5   2  14       95.19      101.88      3.23 o 
  -4   2  14      312.59      356.02      6.61 o 
  -3   2  14      273.90      268.46      4.87 o 
  -2   2  14       93.31       74.17      2.57 o 
  -1   2  14      170.01      189.73      3.86 o 
   0   2  14       28.26       21.06      1.84 o 
   1   2  14      460.68      481.78      6.32 o 
   2   2  14      555.97      544.10      8.38 o 
   3   2  14      214.34      238.18      5.14 o 
   4   2  14       10.14       10.06      3.70 o 
   5   2  14       18.04       15.64      3.59 o 
   6   2  14        2.07        2.68      3.47 o 
 -16   3  14        0.01        3.80      4.68 o 
 -15   3  14        1.02        1.71      2.67 o 
 -14   3  14       10.93       10.01      2.14 o 
 -13   3  14        0.28       -1.79      1.79 o 
 -12   3  14       67.22       54.13      3.02 o 
 -11   3  14       79.91       81.95      3.34 o 
 -10   3  14      487.10      470.92     12.95 o 
  -9   3  14      339.94      309.50      4.99 o 
  -8   3  14      412.25      427.69      7.13 o 
  -7   3  14       45.28       43.67      2.15 o 
  -6   3  14       13.21       16.40      1.85 o 
  -5   3  14       52.88       41.58      2.41 o 
  -4   3  14      206.56      193.65      4.38 o 
  -3   3  14        2.29        0.80      1.42 o 
  -2   3  14      211.74      195.08      3.70 o 
  -1   3  14       46.10       38.76      1.99 o 
   0   3  14      106.78      127.58      4.78 o 
   1   3  14      187.50      174.15      5.02 o 
   2   3  14       16.42       12.45      2.14 o 
   3   3  14       18.75       18.76      2.29 o 
   4   3  14       18.09       21.25      3.00 o 
   5   3  14        0.17       -0.33      2.63 o 
   6   3  14       29.15       27.36      4.28 o 
 -16   4  14        0.56        6.50      4.71 o 
 -15   4  14        1.86       -0.85      2.60 o 
 -14   4  14       30.41       32.88      2.61 o 
 -13   4  14       25.02       24.87      2.36 o 
 -12   4  14        2.14        1.79      1.88 o 
 -11   4  14       46.20       48.29      2.73 o 
 -10   4  14       83.13       76.12      2.76 o 
  -9   4  14       19.25       14.58      1.64 o 
  -8   4  14        0.86       -0.30      1.52 o 
  -7   4  14       37.09       32.44      2.07 o 
  -6   4  14        0.71        2.15      1.69 o 
  -5   4  14      203.65      191.52      4.48 o 
  -4   4  14       50.88       65.32      2.88 o 
  -3   4  14       44.94       29.70      2.41 o 
  -2   4  14        4.09        8.92      1.72 o 
  -1   4  14       29.59       33.38      1.86 o 
   0   4  14        7.35        2.40      1.89 o 
   1   4  14       19.25        5.14      2.22 o 
   2   4  14        2.73        3.89      2.35 o 
   3   4  14       13.22        7.12      2.46 o 
   4   4  14       28.93       30.17      3.05 o 
   5   4  14       21.31       17.67      3.18 o 
   6   4  14        3.59        0.98      2.88 o 
 -16   5  14       17.74       15.27      3.44 o 
 -15   5  14        1.22       -0.25      2.94 o 
 -14   5  14        9.63        9.71      2.87 o 
 -13   5  14        0.96       -1.90      2.62 o 
 -12   5  14       12.34       17.49      2.27 o 
 -11   5  14      296.42      275.26      5.00 o 
 -10   5  14       90.60       76.39      3.95 o 
  -9   5  14        1.99        1.32      1.47 o 
  -8   5  14       84.77       76.52      2.86 o 
  -7   5  14      559.44      594.58      8.09 o 
  -6   5  14      621.01      641.81      9.70 o 
  -5   5  14        4.08        3.06      2.21 o 
  -4   5  14       84.01      100.94      5.13 o 
  -3   5  14       25.12       28.48      2.19 o 
  -2   5  14       14.51        6.11      1.63 o 
  -1   5  14      347.03      292.59      7.86 o 
   0   5  14      453.52      540.84      9.73 o 
   1   5  14       99.87       80.31      3.81 o 
   2   5  14        2.48        1.96      2.22 o 
   3   5  14        0.19        2.81      2.36 o 
   4   5  14       14.38        9.19      2.69 o 
   5   5  14       26.35       20.63      4.69 o 
 -15   6  14       40.84       42.78      4.18 o 
 -14   6  14        7.80        4.18      3.73 o 
 -13   6  14       10.83       11.04      5.04 o 
 -12   6  14        0.11       -0.85      1.98 o 
 -11   6  14      112.81      102.75      3.40 o 
 -10   6  14      690.60      674.17     13.59 o 
  -9   6  14       67.14       59.43      2.67 o 
  -8   6  14        9.05        6.99      1.66 o 
  -7   6  14      348.54      354.35      5.86 o 
  -6   6  14      351.57      324.39      6.31 o 
  -5   6  14       30.96       27.87      2.61 o 
  -4   6  14      203.80      179.23      4.61 o 
  -3   6  14      342.57      376.26      6.84 o 
  -2   6  14      126.89       99.30      5.01 o 
  -1   6  14       45.79       61.64      7.94 o 
   0   6  14        2.92        2.97      3.55 o 
   1   6  14      177.47      162.26      6.38 o 
   2   6  14      151.13      163.74      5.24 o 
   3   6  14      145.66      154.58     10.28 o 
   4   6  14       36.13       33.05      3.33 o 
   5   6  14        0.03       -2.54      2.54 o 
 -15   7  14        0.26        0.17      3.32 o 
 -14   7  14       13.90       16.98      3.40 o 
 -13   7  14      106.53      115.11      5.64 o 
 -12   7  14      323.88      353.31      9.23 o 
 -11   7  14      292.89      279.40      5.27 o 
 -10   7  14       47.26       45.99      2.68 o 
  -9   7  14      133.92      134.11      4.68 o 
  -8   7  14      359.51      327.13      5.75 o 
  -7   7  14      433.55      451.96      6.99 o 
  -6   7  14      233.00      208.06      4.44 o 
  -5   7  14       32.60       40.47      2.66 o 
  -4   7  14       39.14       22.99      2.31 o 
  -3   7  14        1.12       -0.12      2.49 o 
  -2   7  14       84.59       72.22      4.66 o 
  -1   7  14      656.39      671.42     18.89 o 
   0   7  14      909.12      871.79     18.17 o 
   1   7  14      237.21      236.58      7.76 o 
   2   7  14       18.52       13.96      3.57 o 
   3   7  14       15.45       11.84      3.53 o 
   4   7  14       46.27       49.78      4.96 o 
 -14   8  14       19.62       22.39      3.88 o 
 -13   8  14        0.88       -0.98      3.01 o 
 -12   8  14        9.74       12.16      3.33 o 
 -11   8  14       50.01       51.12      2.73 o 
 -10   8  14      122.35      125.40      3.80 o 
  -9   8  14      218.01      230.54      5.65 o 
  -8   8  14       28.37       31.98      2.48 o 
  -7   8  14        5.54        3.03      1.80 o 
  -6   8  14        5.02        5.19      1.85 o 
  -5   8  14        0.59       -1.44      2.17 o 
  -4   8  14      143.01      146.22      5.97 o 
  -3   8  14       81.64       82.37      4.88 o 
  -2   8  14      323.34      337.69      9.09 o 
  -1   8  14       56.75       58.27      4.63 o 
   0   8  14      102.15       92.70      5.55 o 
   1   8  14       52.41       51.05      4.65 o 
   2   8  14       29.91       29.16      4.05 o 
   3   8  14       62.00       64.23      5.28 o 
   4   8  14       38.53       38.11      4.87 o 
 -13   9  14       35.10       32.18      4.05 o 
 -12   9  14       89.78       94.19      5.77 o 
 -11   9  14       19.03       24.77      3.56 o 
 -10   9  14        0.40       -1.83      1.89 o 
  -9   9  14       72.39       60.70      2.99 o 
  -8   9  14      148.84      183.78      4.62 o 
  -7   9  14       81.81       81.03      3.44 o 
  -6   9  14      177.35      191.68      5.78 o 
  -5   9  14       50.98       36.94      3.77 o 
  -4   9  14        2.62        2.48      2.97 o 
  -3   9  14        0.11       -2.73      2.73 o 
  -2   9  14        0.26        1.46      2.96 o 
  -1   9  14      351.42      355.72     10.08 o 
   0   9  14      215.53      207.67     10.13 o 
   1   9  14        3.39        1.50      6.62 o 
   2   9  14        0.75       -1.91      3.31 o 
   3   9  14       21.73       10.21      3.93 o 
 -12  10  14       14.26       12.29      3.52 o 
 -11  10  14        0.11        1.99      3.30 o 
 -10  10  14        1.12        0.78      4.55 o 
  -9  10  14       16.87       15.78      2.39 o 
  -8  10  14        0.21        2.91      2.15 o 
  -7  10  14        1.75        3.05      2.38 o 
  -6  10  14       93.24       93.09      9.52 o 
  -5  10  14        0.69       -1.14      2.46 o 
  -4  10  14       50.39       57.77      4.65 o 
  -3  10  14        0.35        0.19      2.89 o 
  -2  10  14        1.28       -2.89      2.89 o 
  -1  10  14       11.82       12.99      3.68 o 
   0  10  14       92.55       84.10      5.91 o 
   1  10  14       25.46       30.87      4.73 o 
   2  10  14        0.09       -0.65      5.27 o 
 -10  11  14        0.14       -5.43      5.43 o 
  -9  11  14       20.25       23.17      3.64 o 
  -8  11  14      109.03      119.54      5.08 o 
  -7  11  14        0.76        3.18      2.85 o 
  -6  11  14       14.91       15.99      3.09 o 
  -5  11  14        4.26        1.56      2.83 o 
  -4  11  14       36.20       42.42      4.57 o 
  -3  11  14       25.91       24.02      4.00 o 
  -2  11  14        0.14       -2.06      6.94 o 
  -1  11  14       11.58        6.57      3.66 o 
   0  11  14        0.56       -3.56      3.56 o 
  -8  12  14       90.71      108.24     10.28 o 
  -7  12  14        7.72       13.79      6.61 o 
  -6  12  14       52.71       47.90      3.86 o 
  -5  12  14        5.66        4.46      2.90 o 
  -4  12  14        2.98        5.83      3.08 o 
  -3  12  14       71.17       63.97      5.39 o 
 -17   1  15        1.40       -0.14      5.36 o 
 -16   1  15        0.04        2.67      2.74 o 
 -15   1  15       19.81       10.30      2.96 o 
 -14   1  15       57.96       55.61      4.02 o 
 -13   1  15        1.86        1.34      2.44 o 
 -12   1  15        8.42        3.01      2.30 o 
 -11   1  15        1.70       -1.98      1.98 o 
 -10   1  15       11.11       14.37      2.52 o 
  -9   1  15       48.74       31.22      2.74 o 
  -8   1  15      307.03      259.45      5.02 o 
  -7   1  15      366.18      405.13      5.80 o 
  -6   1  15       15.69       16.38      1.87 o 
  -5   1  15      137.85      148.65      3.88 o 
  -4   1  15       19.71       13.23      1.77 o 
  -3   1  15       20.11       29.73      3.93 o 
  -2   1  15      294.04      285.21      4.34 o 
  -1   1  15      293.94      339.95      4.88 o 
   0   1  15       75.26       94.64      2.69 o 
   1   1  15        8.20        4.50      1.42 o 
   2   1  15        1.00       -1.68      1.68 o 
   3   1  15        4.59        2.11      2.33 o 
   4   1  15       21.77       22.31      3.58 o 
   5   1  15       12.06        9.69      4.09 o 
   6   1  15        2.23       -1.60      3.52 o 
 -17   2  15       26.59       35.01      5.68 o 
 -16   2  15       32.90       31.30      3.77 o 
 -15   2  15       39.68       41.72      3.84 o 
 -14   2  15       60.79       64.89      4.32 o 
 -13   2  15        6.58        3.49      2.31 o 
 -12   2  15       24.77       21.24      3.42 o 
 -11   2  15      874.36      865.66     12.48 o 
 -10   2  15      980.35      929.39     29.13 o 
  -9   2  15      626.06      602.68     13.32 o 
  -8   2  15       74.45       73.82      2.80 o 
  -7   2  15      205.68      209.68      4.00 o 
  -6   2  15     1203.20     1168.43     15.38 o 
  -5   2  15       18.92       17.81      2.47 o 
  -4   2  15       44.42       42.96      2.45 o 
  -3   2  15       82.14       96.97      2.84 o 
  -2   2  15       24.80       26.32      1.83 o 
  -1   2  15        0.34        1.26      1.47 o 
   0   2  15        1.23       -1.54      1.54 o 
   1   2  15      228.14      241.26      4.97 o 
   2   2  15      194.53      162.57      4.44 o 
   3   2  15       91.73       94.61      4.64 o 
   4   2  15       22.16       22.90      3.02 o 
   5   2  15        0.62       -2.51      3.05 o 
   6   2  15       19.39       11.17      3.93 o 
 -16   3  15       11.82       21.57      3.54 o 
 -15   3  15       22.28       21.72      4.68 o 
 -14   3  15       66.68       66.21      4.45 o 
 -13   3  15        6.57        5.85      1.96 o 
 -12   3  15       13.41        7.96      1.92 o 
 -11   3  15      120.69      123.89      4.16 o 
 -10   3  15       29.44       35.11      2.35 o 
  -9   3  15      251.94      224.84      4.49 o 
  -8   3  15     2090.02     2151.84     26.81 o 
  -7   3  15     1377.28     1286.40     14.64 o 
  -6   3  15      151.50      174.37      9.82 o 
  -5   3  15        0.58        6.77      2.23 o 
  -4   3  15      204.49      225.86      4.88 o 
  -3   3  15      536.42      561.31      8.77 o 
  -2   3  15      883.26      880.03     12.42 o 
  -1   3  15      180.26      209.40      4.54 o 
   0   3  15      188.03      185.27      4.94 o 
   1   3  15       64.94       64.76      3.40 o 
   2   3  15       27.55       24.89      2.76 o 
   3   3  15      185.54      188.97      4.89 o 
   4   3  15      106.50      111.39      5.06 o 
   5   3  15       57.00       57.56      4.89 o 
 -16   4  15       83.84       83.77      7.82 o 
 -15   4  15       25.26       27.79      3.46 o 
 -14   4  15        3.18        3.26      2.06 o 
 -13   4  15        1.21       -1.84      1.84 o 
 -12   4  15       68.72       73.95      3.34 o 
 -11   4  15      561.56      522.13     13.27 o 
 -10   4  15      231.28      237.70      4.54 o 
  -9   4  15       58.87       66.79      3.82 o 
  -8   4  15      495.57      447.55      7.50 o 
  -7   4  15        2.37       -1.15      1.75 o 
  -6   4  15      338.94      412.47      7.14 o 
  -5   4  15      578.27      518.73      8.33 o 
  -4   4  15      280.46      314.17      6.89 o 
  -3   4  15      220.23      202.06      5.04 o 
  -2   4  15        2.48        2.13      1.74 o 
  -1   4  15        1.85       -1.77      2.36 o 
   0   4  15      151.37      151.04      4.58 o 
   1   4  15      747.03      755.99     11.88 o 
   2   4  15      558.65      596.51     10.25 o 
   3   4  15       36.87       40.01      6.65 o 
   4   4  15        3.70        4.43      3.19 o 
   5   4  15        0.50       -2.13      5.14 o 
 -16   5  15        1.43        7.10      4.89 o 
 -15   5  15       30.37       32.52      3.66 o 
 -14   5  15       24.77       31.16      2.71 o 
 -13   5  15       13.87       12.96      2.41 o 
 -12   5  15       84.78       70.45      3.40 o 
 -11   5  15       15.63       13.13      2.01 o 
 -10   5  15       69.89       67.72      3.48 o 
  -9   5  15      226.10      204.85      4.24 o 
  -8   5  15       71.67       65.51      2.67 o 
  -7   5  15      318.54      298.89      6.10 o 
  -6   5  15        4.60        6.24      1.81 o 
  -5   5  15        2.80        7.25      1.79 o 
  -4   5  15        5.85        2.08      1.71 o 
  -3   5  15      235.75      209.10      5.88 o 
  -2   5  15      311.37      357.13     11.47 o 
  -1   5  15       66.55       62.83      4.26 o 
   0   5  15       93.28      109.71      5.69 o 
   1   5  15       23.52       25.35      3.60 o 
   2   5  15       67.63       68.89      3.88 o 
   3   5  15       45.37       38.37      4.58 o 
   4   5  15       58.84       54.08      3.73 o 
   5   5  15       29.92       25.94      4.95 o 
 -15   6  15       11.60       10.84      3.25 o 
 -14   6  15        8.69        6.97      2.96 o 
 -13   6  15       15.59       20.25      2.74 o 
 -12   6  15       49.18       38.35      2.43 o 
 -11   6  15       36.90       37.47      3.75 o 
 -10   6  15       33.44       37.25      2.50 o 
  -9   6  15       63.73       64.60      2.91 o 
  -8   6  15       95.61       80.65      3.14 o 
  -7   6  15        7.86        2.20      1.66 o 
  -6   6  15      170.93      153.66      4.64 o 
  -5   6  15      157.46      176.50      4.63 o 
  -4   6  15      579.23      556.04      9.04 o 
  -3   6  15      219.22      250.35     10.41 o 
  -2   6  15        0.63       -0.41      2.58 o 
  -1   6  15       11.36        6.61      2.97 o 
   0   6  15       11.91       12.24      3.42 o 
   1   6  15       46.33       48.86      6.37 o 
   2   6  15       47.11       52.93      4.72 o 
   3   6  15       11.16       10.39      3.37 o 
   4   6  15        5.53       -1.90      3.31 o 
 -15   7  15        1.66       -0.70      3.89 o 
 -14   7  15        3.15        0.77      2.93 o 
 -13   7  15       10.19       11.09      3.26 o 
 -12   7  15       27.06       26.08      2.75 o 
 -11   7  15       34.02       37.41      2.45 o 
 -10   7  15        0.80        3.26      1.83 o 
  -9   7  15       21.04       15.13      2.01 o 
  -8   7  15        5.98        2.33      1.77 o 
  -7   7  15        4.24        3.08      1.66 o 
  -6   7  15       50.98       52.26      3.05 o 
  -5   7  15       27.66       27.35      2.49 o 
  -4   7  15        7.11        6.91      2.83 o 
  -3   7  15       10.31       15.21      3.94 o 
  -2   7  15       42.73       41.24      4.07 o 
  -1   7  15        5.15        6.55      3.21 o 
   0   7  15        3.48        2.31      2.93 o 
   1   7  15        1.34        1.96      3.23 o 
   2   7  15        0.24       -3.02      3.02 o 
   3   7  15        1.08       -2.24      5.58 o 
   4   7  15        0.00       -3.40      3.40 o 
 -14   8  15        5.75        6.39      3.28 o 
 -13   8  15       10.75       12.33      3.38 o 
 -12   8  15        2.71        6.14      5.93 o 
 -11   8  15        9.59       12.00      2.26 o 
 -10   8  15        8.60        6.29      1.99 o 
  -9   8  15       11.17       15.92      2.15 o 
  -8   8  15       10.93        6.72      2.00 o 
  -7   8  15        0.97       -1.29      1.69 o 
  -6   8  15        2.40        2.95      1.85 o 
  -5   8  15       24.57       22.10      3.28 o 
  -4   8  15      143.16      144.64      5.96 o 
  -3   8  15      110.38       99.60      5.69 o 
  -2   8  15       82.11       94.02      5.65 o 
  -1   8  15        0.17        0.79      5.16 o 
   0   8  15        8.54        5.82      3.42 o 
   1   8  15       49.96       43.11      5.85 o 
   2   8  15       11.58        6.15      3.62 o 
   3   8  15        0.31       -3.33      3.44 o 
 -13   9  15       47.42       47.59      4.50 o 
 -12   9  15       64.16       61.74      4.77 o 
 -11   9  15       25.96       17.57      3.66 o 
 -10   9  15        0.26       -0.36      1.93 o 
  -9   9  15        9.49        9.90      2.20 o 
  -8   9  15      101.93       99.24      3.84 o 
  -7   9  15      112.24      127.02      4.59 o 
  -6   9  15       22.43       30.84      3.21 o 
  -5   9  15        3.36        4.51      3.08 o 
  -4   9  15        0.74        0.46      2.89 o 
  -3   9  15       10.49       10.29      3.36 o 
  -2   9  15      133.83      131.67     10.50 o 
  -1   9  15      236.50      240.01     15.07 o 
   0   9  15       90.44       89.06      7.25 o 
   1   9  15        4.55        2.81      3.39 o 
   2   9  15        6.68        7.42      3.67 o 
 -11  10  15       29.88       19.38      3.87 o 
 -10  10  15       78.42       94.36      4.73 o 
  -9  10  15       41.30       43.82      3.04 o 
  -8  10  15       47.10       44.76      3.01 o 
  -7  10  15        0.07       -3.26      3.26 o 
  -6  10  15       40.28       40.25      3.52 o 
  -5  10  15       50.02       50.96      4.50 o 
  -4  10  15       31.58       38.03      4.08 o 
  -3  10  15       52.28       48.63      4.61 o 
  -2  10  15        0.78        2.74      3.35 o 
  -1  10  15       25.23       20.60      4.22 o 
   0  10  15       91.78       83.40      5.96 o 
 -10  11  15        6.70       -0.78      3.66 o 
  -9  11  15      152.95      179.32      7.38 o 
  -8  11  15      352.31      390.49      8.53 o 
  -7  11  15      223.67      223.67      6.68 o 
  -6  11  15       18.46       25.03      3.47 o 
  -5  11  15        2.04        4.32      2.78 o 
  -4  11  15        0.38       -3.09      3.09 o 
  -3  11  15        5.89        4.58      3.53 o 
  -2  11  15       79.73       88.02      6.77 o 
  -1  11  15       67.83       56.74      5.45 o 
 -17   0  16        1.06       -1.27      4.13 o 
 -16   0  16       21.88       16.08      4.64 o 
 -15   0  16      137.74      113.11      7.91 o 
 -14   0  16        9.20       17.83      4.29 o 
 -13   0  16      533.55      518.79     15.13 o 
 -12   0  16      762.63      700.12     18.33 o 
 -11   0  16      516.01      503.68     14.35 o 
 -10   0  16      555.79      468.92     13.52 o 
  -9   0  16        6.57        5.45      2.96 o 
  -8   0  16      397.50      397.53     11.84 o 
  -7   0  16     1007.04     1056.35     24.67 o 
  -6   0  16      426.14      360.90     10.96 o 
  -5   0  16      477.17      628.58     11.60 o 
  -4   0  16      273.99      323.84     12.39 o 
  -3   0  16       18.56        9.25      2.37 o 
  -2   0  16       97.58      167.61      7.47 o 
  -1   0  16      303.68      249.52      5.55 o 
   0   0  16      877.74      947.90     13.58 o 
   1   0  16       62.27       61.19      3.55 o 
   2   0  16       11.51        6.10      4.07 o 
   3   0  16        3.04        3.31      4.24 o 
   4   0  16       14.05       14.02      5.10 o 
   5   0  16       33.33       26.95      5.87 o 
 -17   1  16        0.57       -1.87      2.95 o 
 -16   1  16        0.32        0.65      2.87 o 
 -15   1  16       15.99       25.49      4.12 o 
 -14   1  16      169.95      165.91      5.85 o 
 -13   1  16       56.34       51.05      3.63 o 
 -12   1  16       23.71       20.78      2.81 o 
 -11   1  16        1.02        2.38      2.17 o 
 -10   1  16      710.49      685.61     12.45 o 
  -9   1  16     1354.39     1333.41     34.79 o 
  -8   1  16       16.77        7.96      2.22 o 
  -7   1  16       12.91       12.36      1.52 o 
  -6   1  16      668.08      648.82      9.68 o 
  -5   1  16      377.16      423.96      7.19 o 
  -4   1  16        6.24        8.37      3.03 o 
  -3   1  16      730.56      777.43     11.64 o 
  -2   1  16      960.28     1010.99     10.78 o 
  -1   1  16      711.32      738.84      9.35 o 
   0   1  16       54.44       55.39      2.71 o 
   1   1  16       50.23       37.31      2.47 o 
   2   1  16       69.64       87.27      4.24 o 
   3   1  16       34.55       29.22      3.67 o 
   4   1  16       21.45       21.70      3.80 o 
   5   1  16        8.81       11.93      3.76 o 
 -17   2  16       19.65       17.78      3.54 o 
 -16   2  16        8.62       11.58      3.10 o 
 -15   2  16       23.68       11.34      2.99 o 
 -14   2  16        5.22        9.25      2.89 o 
 -13   2  16      149.33      126.97      5.09 o 
 -12   2  16        3.71        1.54      3.12 o 
 -11   2  16       15.20       14.32      2.56 o 
 -10   2  16      137.84      141.99      4.87 o 
  -9   2  16        3.42       -0.88      1.67 o 
  -8   2  16      224.52      213.90      5.89 o 
  -7   2  16       59.14       51.78      2.36 o 
  -6   2  16       97.17       98.86      4.77 o 
  -5   2  16      114.93       99.31      3.47 o 
  -4   2  16       72.17       90.58      3.37 o 
  -3   2  16      171.64      194.62      5.27 o 
  -2   2  16      156.71      156.04      3.66 o 
  -1   2  16      558.78      568.66      7.83 o 
   0   2  16      375.63      364.91      6.03 o 
   1   2  16      322.16      341.56      6.16 o 
   2   2  16       43.52       43.42      2.74 o 
   3   2  16       17.06       11.77      2.80 o 
   4   2  16        0.03       -1.04      5.53 o 
   5   2  16        0.20       -1.00      3.53 o 
 -16   3  16        6.54       11.81      3.18 o 
 -15   3  16       20.44       21.70      5.32 o 
 -14   3  16        0.12        1.53      4.85 o 
 -13   3  16       18.12       13.09      2.80 o 
 -12   3  16        0.58       -2.25      2.77 o 
 -11   3  16       33.01       30.27      2.38 o 
 -10   3  16      270.46      260.80      4.66 o 
  -9   3  16      479.85      428.11      6.91 o 
  -8   3  16       24.96       26.62      1.95 o 
  -7   3  16      195.30      143.44      5.90 o 
  -6   3  16      744.76      815.65     11.70 o 
  -5   3  16       40.56       28.63      3.01 o 
  -4   3  16      146.12      118.03      3.79 o 
  -3   3  16      189.40      170.06      6.10 o 
  -2   3  16        9.71        8.51      1.93 o 
  -1   3  16       23.70       12.89      2.09 o 
   0   3  16        0.00       -1.55      2.05 o 
   1   3  16       13.93       16.79      2.66 o 
   2   3  16       15.90       12.88      2.52 o 
   3   3  16        0.98        0.32      2.44 o 
   4   3  16       13.52       14.52      3.85 o 
   5   3  16        1.31        1.63      3.64 o 
 -16   4  16        5.30        2.52      4.53 o 
 -15   4  16       16.80       19.09      3.29 o 
 -14   4  16        9.13        9.08      2.70 o 
 -13   4  16        5.78        3.80      1.97 o 
 -12   4  16       46.43       48.10      2.89 o 
 -11   4  16      172.99      157.23      7.41 o 
 -10   4  16        6.23       10.59      1.79 o 
  -9   4  16       19.90       13.17      1.75 o 
  -8   4  16       16.58       14.19      1.84 o 
  -7   4  16      112.82      111.91      3.28 o 
  -6   4  16        1.54        5.62      4.84 o 
  -5   4  16      239.29      219.25      5.01 o 
  -4   4  16      206.35      188.73      4.72 o 
  -3   4  16      279.09      272.49      5.74 o 
  -2   4  16      152.65      157.26      4.35 o 
  -1   4  16       31.87       17.29      3.27 o 
   0   4  16        0.06        1.28      2.95 o 
   1   4  16       48.26       40.91      4.09 o 
   2   4  16        0.02       -1.45      2.30 o 
   3   4  16        1.80        3.22      2.53 o 
   4   4  16        0.01       -1.40      3.35 o 
 -16   5  16        9.80       16.83      5.18 o 
 -15   5  16       21.63       21.71      5.12 o 
 -14   5  16       28.30       35.79      2.96 o 
 -13   5  16       27.47       26.51      2.54 o 
 -12   5  16      103.09      109.31      4.15 o 
 -11   5  16      159.68      166.94      4.11 o 
 -10   5  16      245.73      265.75      5.88 o 
  -9   5  16       27.81       16.80      1.93 o 
  -8   5  16      109.43      134.93      4.25 o 
  -7   5  16      262.51      249.55      6.48 o 
  -6   5  16       17.64       21.53      2.26 o 
  -5   5  16        0.39       -1.71      1.71 o 
  -4   5  16      197.49      184.68      4.76 o 
  -3   5  16      393.05      377.96      7.01 o 
  -2   5  16       26.32       35.71      3.70 o 
  -1   5  16       18.73       17.88      3.29 o 
   0   5  16        4.73       -0.36      2.87 o 
   1   5  16       25.76       34.42      3.97 o 
   2   5  16       32.64       16.96      4.58 o 
   3   5  16       12.48       14.70      3.61 o 
   4   5  16       19.33       28.33      4.20 o 
 -15   6  16       11.66       10.12      3.41 o 
 -14   6  16        0.18       -2.56      2.72 o 
 -13   6  16        5.44        5.00      2.54 o 
 -12   6  16      117.34      124.16      4.00 o 
 -11   6  16      214.25      209.64      4.62 o 
 -10   6  16       23.05       35.05      2.39 o 
  -9   6  16       12.68       14.53      1.97 o 
  -8   6  16        1.07        1.90      2.99 o 
  -7   6  16      131.92      150.16      3.97 o 
  -6   6  16       42.01       34.05      2.99 o 
  -5   6  16       91.23       88.43      4.02 o 
  -4   6  16      325.72      304.06      6.28 o 
  -3   6  16      235.70      245.93      7.80 o 
  -2   6  16       72.29       75.28      4.91 o 
  -1   6  16       79.43       64.49      5.61 o 
   0   6  16      478.55      515.58     11.96 o 
   1   6  16      257.87      236.58      7.99 o 
   2   6  16        9.23        8.09      3.37 o 
   3   6  16        7.81        5.80      3.40 o 
 -14   7  16       26.18       21.77      3.61 o 
 -13   7  16       79.17       71.84      5.10 o 
 -12   7  16       35.10       34.80      2.51 o 
 -11   7  16        7.30        6.84      1.93 o 
 -10   7  16      190.25      190.58      4.54 o 
  -9   7  16      126.31      150.31      4.04 o 
  -8   7  16      149.23      135.90      3.93 o 
  -7   7  16      108.26      132.84      3.84 o 
  -6   7  16       53.41       47.34      3.07 o 
  -5   7  16        0.58       -3.06      3.06 o 
  -4   7  16      246.82      254.14      7.83 o 
  -3   7  16      696.92      662.84     16.83 o 
  -2   7  16      226.18      220.33      7.56 o 
  -1   7  16       30.61       39.10      4.30 o 
   0   7  16       24.76       22.16      3.79 o 
   1   7  16        0.51        0.26      3.07 o 
   2   7  16       34.48       34.47      4.38 o 
   3   7  16        8.36        5.12      3.64 o 
 -14   8  16        0.06        2.82      3.20 o 
 -13   8  16       42.08       36.25      4.08 o 
 -12   8  16      133.10      128.98      6.82 o 
 -11   8  16       81.33       91.62      3.58 o 
 -10   8  16       20.85       20.87      2.30 o 
  -9   8  16       19.83       21.34      2.30 o 
  -8   8  16        0.37        0.60      1.81 o 
  -7   8  16       64.13       58.47      2.98 o 
  -6   8  16      139.00      149.40      4.76 o 
  -5   8  16      132.39      136.30      5.86 o 
  -4   8  16      231.59      236.67     12.54 o 
  -3   8  16       17.09       14.21      3.53 o 
  -2   8  16       30.08       20.25      3.74 o 
  -1   8  16      267.22      267.56      8.60 o 
   0   8  16      107.63      101.70     10.67 o 
   1   8  16       81.58       83.95      7.31 o 
   2   8  16       10.90        6.16      4.18 o 
 -12   9  16        0.01       -3.10      3.10 o 
 -11   9  16       10.80        5.64      2.52 o 
 -10   9  16       88.83      100.77      3.96 o 
  -9   9  16      176.79      174.28      4.88 o 
  -8   9  16       50.93       59.37      3.20 o 
  -7   9  16        8.68        0.46      2.01 o 
  -6   9  16       23.14       10.65      2.77 o 
  -5   9  16       21.53       25.14      3.74 o 
  -4   9  16       18.47       15.87      3.86 o 
  -3   9  16       34.11       36.87      4.26 o 
  -2   9  16       84.85       80.07      8.73 o 
  -1   9  16        8.46        4.58      3.63 o 
   0   9  16        2.52       -0.23      3.52 o 
   1   9  16       19.61       16.05      4.06 o 
 -11  10  16        0.33       -3.12      3.18 o 
 -10  10  16        1.27        4.04      2.62 o 
  -9  10  16       23.93       27.11      2.82 o 
  -8  10  16       42.63       54.05      3.82 o 
  -7  10  16        3.84        3.60      2.73 o 
  -6  10  16        0.25       -1.97      2.56 o 
  -5  10  16        0.91        0.48      3.21 o 
  -4  10  16        0.04       -3.09      3.09 o 
  -3  10  16       11.51        9.27      3.47 o 
  -2  10  16        0.06       -2.35      3.24 o 
  -1  10  16        9.99       12.95      4.07 o 
  -9  11  16        0.73        2.33      3.71 o 
  -8  11  16        5.69       12.52      3.23 o 
  -7  11  16       10.78       12.56      3.23 o 
  -6  11  16        1.16        0.47      2.92 o 
  -5  11  16        2.25       -0.16      2.92 o 
  -4  11  16        0.67       -3.15      3.15 o 
  -3  11  16        1.84       -3.33      3.33 o 
 -17   1  17        5.96        8.26      3.13 o 
 -16   1  17       18.62       20.70      3.27 o 
 -15   1  17       14.23       11.16      2.97 o 
 -14   1  17       13.91       16.54      3.39 o 
 -13   1  17        2.85        0.67      2.39 o 
 -12   1  17        5.41        1.81      2.28 o 
 -11   1  17      358.15      326.35      7.71 o 
 -10   1  17       10.37       10.18      2.42 o 
  -9   1  17        7.83       15.94      2.39 o 
  -8   1  17        3.44        5.14      2.09 o 
  -7   1  17       48.51       60.49      2.97 o 
  -6   1  17        9.09        4.05      1.76 o 
  -5   1  17        6.50       10.40      1.89 o 
  -4   1  17      331.07      378.17      6.88 o 
  -3   1  17      340.97      351.91      6.86 o 
  -2   1  17      350.41      371.20      6.09 o 
  -1   1  17        3.39        3.03      1.63 o 
   0   1  17       22.26       20.76      1.75 o 
   1   1  17       12.63        2.95      1.96 o 
   2   1  17        1.45       -0.14      2.30 o 
   3   1  17       33.39       36.46      6.35 o 
   4   1  17       23.97       30.29      4.15 o 
 -16   2  17       60.40       58.19      4.46 o 
 -15   2  17        3.14        4.37      2.72 o 
 -14   2  17      130.68      142.16      5.78 o 
 -13   2  17       88.59       89.88      4.46 o 
 -12   2  17       51.59       41.55      3.55 o 
 -11   2  17       48.42       42.82      5.13 o 
 -10   2  17       29.50       20.81      3.45 o 
  -9   2  17       37.87       36.98      2.48 o 
  -8   2  17      188.03      193.37      4.03 o 
  -7   2  17      412.39      397.29     10.08 o 
  -6   2  17       78.63       96.04      4.21 o 
  -5   2  17       34.68       33.57      2.49 o 
  -4   2  17        1.19       -1.75      1.75 o 
  -3   2  17       45.98       57.94      3.11 o 
  -2   2  17       53.67       49.25      2.92 o 
  -1   2  17      177.68      187.80      4.55 o 
   0   2  17      253.97      260.90      8.24 o 
   1   2  17       10.62        7.21      2.36 o 
   2   2  17        4.66        4.02      2.53 o 
   3   2  17        0.13       -0.93      4.58 o 
   4   2  17        4.81        6.15      4.93 o 
 -16   3  17       36.77       40.75      3.91 o 
 -15   3  17       19.01       18.53      3.20 o 
 -14   3  17        0.27       -1.24      2.46 o 
 -13   3  17        2.67        0.40      2.49 o 
 -12   3  17       78.25       75.04      5.83 o 
 -11   3  17      569.67      571.10     11.37 o 
 -10   3  17      384.61      377.78      5.94 o 
  -9   3  17      139.03      125.08      3.45 o 
  -8   3  17      297.61      309.01      8.63 o 
  -7   3  17       51.85       49.40      3.56 o 
  -6   3  17       25.73       28.24      2.32 o 
  -5   3  17      121.21      130.99      5.59 o 
  -4   3  17      565.50      578.12      9.24 o 
  -3   3  17      819.59      831.07     12.16 o 
  -2   3  17       56.37       61.70      3.29 o 
  -1   3  17        2.96       -2.58      2.58 o 
   0   3  17       75.34       68.94      7.68 o 
   1   3  17       66.63       67.85      5.42 o 
   2   3  17       60.65       49.33      3.42 o 
   3   3  17       96.90      127.77      6.48 o 
   4   3  17       77.04       71.92      7.23 o 
 -16   4  17       21.36       26.02      3.64 o 
 -15   4  17       41.98       45.98      5.46 o 
 -14   4  17       35.73       37.92      9.58 o 
 -13   4  17       31.73       34.27      3.36 o 
 -12   4  17      301.56      292.17      7.62 o 
 -11   4  17      173.89      156.07      3.91 o 
 -10   4  17        0.65        5.31      1.70 o 
  -9   4  17        8.45        2.97      1.66 o 
  -8   4  17       61.98       64.58      2.80 o 
  -7   4  17      188.45      186.24      4.70 o 
  -6   4  17      286.10      284.60      5.91 o 
  -5   4  17      153.70      150.40      4.43 o 
  -4   4  17       10.34        3.74      2.02 o 
  -3   4  17      145.49      158.24      4.51 o 
  -2   4  17       52.63       36.33      3.62 o 
  -1   4  17      191.02      242.18      7.59 o 
   0   4  17      281.91      264.53      8.13 o 
   1   4  17       62.40       66.85      4.76 o 
   2   4  17        1.05       -2.23      2.93 o 
   3   4  17       19.18       15.85      5.97 o 
 -15   5  17        2.83        3.06      2.82 o 
 -14   5  17        0.20       -2.55      2.55 o 
 -13   5  17       22.73       23.13      2.64 o 
 -12   5  17       14.88       18.22      2.44 o 
 -11   5  17      278.18      297.36      5.47 o 
 -10   5  17      230.90      211.26      4.55 o 
  -9   5  17      195.30      190.61      4.88 o 
  -8   5  17      336.77      317.58      5.56 o 
  -7   5  17       38.06       36.62      2.68 o 
  -6   5  17      460.98      464.28      8.07 o 
  -5   5  17      795.01      769.18     13.62 o 
  -4   5  17      669.09      664.48     10.39 o 
  -3   5  17       91.97       90.51      5.05 o 
  -2   5  17       95.11       95.39      5.33 o 
  -1   5  17       70.51       66.35      4.64 o 
   0   5  17        0.17        1.08      3.04 o 
   1   5  17       64.81       56.33      4.67 o 
   2   5  17        6.87        5.14      3.28 o 
   3   5  17       17.82       11.06      3.78 o 
 -15   6  17       41.16       39.52      6.30 o 
 -14   6  17       11.16       10.69      2.55 o 
 -13   6  17        1.88        1.25      2.13 o 
 -12   6  17       31.31       30.44      2.43 o 
 -11   6  17       32.21       33.91      2.47 o 
 -10   6  17       87.67       95.28      3.49 o 
  -9   6  17       19.82       18.22      2.12 o 
  -8   6  17        0.40        2.48      1.81 o 
  -7   6  17       13.33       13.76      2.01 o 
  -6   6  17        4.27        1.34      2.00 o 
  -5   6  17        9.48       13.08      2.31 o 
  -4   6  17       24.84       28.51      5.63 o 
  -3   6  17       87.47       65.34      4.85 o 
  -2   6  17       80.87      103.48      5.63 o 
  -1   6  17        2.09        0.93      3.11 o 
   0   6  17        0.15       -0.10      3.21 o 
   1   6  17        0.08       -2.36      3.18 o 
   2   6  17        0.11       -3.17      3.17 o 
 -14   7  17       10.68       15.86      3.50 o 
 -13   7  17        9.72        7.77      2.52 o 
 -12   7  17       45.24       42.43      2.75 o 
 -11   7  17       30.60       26.40      2.37 o 
 -10   7  17        0.15        0.53      1.84 o 
  -9   7  17        5.23        4.87      1.91 o 
  -8   7  17       10.67        8.90      2.01 o 
  -7   7  17       70.01       65.50      3.31 o 
  -6   7  17       42.30       41.70      2.97 o 
  -5   7  17       17.20       15.13      3.27 o 
  -4   7  17       10.18        6.49      3.19 o 
  -3   7  17        1.61        3.72      3.09 o 
  -2   7  17       31.56       27.15      4.02 o 
  -1   7  17       22.35       23.48      3.81 o 
   0   7  17        0.29       -1.32      3.22 o 
   1   7  17        5.18       -3.14      3.14 o 
   2   7  17        0.14       -2.45      3.42 o 
 -13   8  17       16.75       20.57      3.63 o 
 -12   8  17       26.73       23.80      2.48 o 
 -11   8  17       36.92       54.49      3.01 o 
 -10   8  17       14.07        8.73      2.14 o 
  -9   8  17        7.76        4.87      2.06 o 
  -8   8  17       23.29       32.12      2.50 o 
  -7   8  17        6.41        6.58      2.00 o 
  -6   8  17       10.77        9.81      3.33 o 
  -5   8  17       33.31       27.63      3.75 o 
  -4   8  17        9.62        4.98      3.30 o 
  -3   8  17        2.03       -3.92      3.92 o 
  -2   8  17       18.99       18.05      4.11 o 
  -1   8  17        5.14        8.17      3.67 o 
   0   8  17       18.44       12.11      3.84 o 
   1   8  17        9.32        8.88      3.85 o 
 -12   9  17        0.23        1.91      3.34 o 
 -11   9  17       20.51       27.38      2.79 o 
 -10   9  17       41.19       48.25      3.04 o 
  -9   9  17       30.07       30.96      2.76 o 
  -8   9  17       33.87       29.51      2.68 o 
  -7   9  17        0.95       -2.41      2.41 o 
  -6   9  17       13.77       13.83      3.56 o 
  -5   9  17       68.23       52.50      6.31 o 
  -4   9  17       74.35       73.93      5.29 o 
  -3   9  17       52.09       50.47      4.77 o 
  -2   9  17       28.47       33.64      4.53 o 
  -1   9  17       21.65       15.42      4.07 o 
   0   9  17        0.17       -4.01      4.97 o 
 -10  10  17       26.96       35.35      2.98 o 
  -9  10  17        4.47        4.68      2.39 o 
  -8  10  17       58.16       54.16      3.93 o 
  -7  10  17      123.17      139.96      7.20 o 
  -6  10  17       94.87       96.36      6.80 o 
  -5  10  17       46.71       36.84      5.57 o 
  -4  10  17        6.76        3.22      3.27 o 
  -3  10  17       30.18       27.54      6.52 o 
  -2  10  17      101.06      113.03      9.53 o 
  -7  11  17        0.10       -0.67      3.23 o 
  -6  11  17        4.88        3.39      3.00 o 
  -5  11  17       12.63       11.66      4.31 o 
 -17   0  18        1.33        6.42      4.12 o 
 -16   0  18        0.04        1.67      4.08 o 
 -15   0  18      237.69      254.12     10.80 o 
 -14   0  18      348.65      309.43     11.39 o 
 -13   0  18      311.59      305.91     10.93 o 
 -12   0  18      239.96      219.98      9.25 o 
 -11   0  18       40.59       34.12      4.32 o 
 -10   0  18       11.55        4.97      3.12 o 
  -9   0  18      200.98      200.75      8.09 o 
  -8   0  18       77.60       79.91      5.56 o 
  -7   0  18      367.06      344.49     11.01 o 
  -6   0  18       28.28       28.88      4.01 o 
  -5   0  18      112.11       95.81      4.53 o 
  -4   0  18       49.96       69.68      4.24 o 
  -3   0  18      333.41      308.53     11.68 o 
  -2   0  18      789.18      849.23     15.35 o 
  -1   0  18      627.66      654.65     12.82 o 
   0   0  18       51.25       69.56      3.66 o 
   1   0  18       32.77       30.15      5.08 o 
   2   0  18        2.86       -4.02      4.02 o 
   3   0  18        2.20        1.67      4.66 o 
 -16   1  18        4.88        3.77      2.88 o 
 -15   1  18       20.83       22.47      3.29 o 
 -14   1  18       11.40       13.95      2.94 o 
 -13   1  18       26.19       26.46      3.24 o 
 -12   1  18       78.10       76.84      4.10 o 
 -11   1  18      282.37      256.06      8.85 o 
 -10   1  18       68.81       65.19      3.88 o 
  -9   1  18       10.15       10.85      2.43 o 
  -8   1  18       62.56       60.25      3.65 o 
  -7   1  18       28.73       34.03      2.51 o 
  -6   1  18      248.10      234.29      5.27 o 
  -5   1  18      256.04      294.53      6.05 o 
  -4   1  18     1043.86     1078.97     15.05 o 
  -3   1  18      592.08      617.90     10.01 o 
  -2   1  18       26.57       24.49      2.66 o 
  -1   1  18      100.48       86.10      3.50 o 
   0   1  18       35.67       39.30      2.99 o 
   1   1  18        9.73       10.22      2.51 o 
   2   1  18       37.33       37.87      4.02 o 
   3   1  18       61.46       63.08      5.03 o 
 -16   2  18        4.34        7.79      3.09 o 
 -15   2  18       42.34       38.87      5.34 o 
 -14   2  18      245.98      254.01     10.71 o 
 -13   2  18      102.00       88.99      4.80 o 
 -12   2  18      134.55      131.37      5.14 o 
 -11   2  18       82.65      104.81      4.66 o 
 -10   2  18      214.93      192.25      6.57 o 
  -9   2  18      127.11      132.82      4.08 o 
  -8   2  18        1.43        0.15      1.79 o 
  -7   2  18      198.06      198.41      4.80 o 
  -6   2  18        0.21       -0.43      4.29 o 
  -5   2  18        0.01       -2.28      2.28 o 
  -4   2  18        0.12       -0.62      2.05 o 
  -3   2  18       92.89      105.39      7.89 o 
  -2   2  18      121.14      118.66      4.70 o 
  -1   2  18       73.43       84.04      4.73 o 
   0   2  18       39.08       36.96      3.80 o 
   1   2  18        0.14        0.21      2.17 o 
   2   2  18        6.42        6.43      3.57 o 
   3   2  18        0.14        1.13      3.33 o 
 -16   3  18        0.01        2.98      2.94 o 
 -15   3  18        0.85       -2.43      2.60 o 
 -14   3  18        4.29        6.71      3.24 o 
 -13   3  18       45.04       35.52      3.38 o 
 -12   3  18       21.71       20.78      3.00 o 
 -11   3  18       72.58       76.61      4.33 o 
 -10   3  18       45.40       33.40      2.58 o 
  -9   3  18       13.56       12.00      2.09 o 
  -8   3  18       25.06       24.68      2.09 o 
  -7   3  18       26.23       23.71      2.43 o 
  -6   3  18      180.87      183.43      5.09 o 
  -5   3  18       54.82       55.93      3.08 o 
  -4   3  18       10.99       12.69      3.31 o 
  -3   3  18       19.20       17.43      2.36 o 
  -2   3  18        3.02        0.46      2.70 o 
  -1   3  18       21.82       13.24      3.23 o 
   0   3  18       18.43       21.80      3.59 o 
   1   3  18       28.92       25.24      5.09 o 
   2   3  18        2.29       -1.30      5.01 o 
 -16   4  18        4.25        4.30      3.03 o 
 -15   4  18        1.42       -0.90      2.62 o 
 -14   4  18       21.10       27.61      3.38 o 
 -13   4  18       14.16       14.66      2.94 o 
 -12   4  18        2.03       -1.16      2.52 o 
 -11   4  18       11.52       25.15      6.72 o 
 -10   4  18      175.07      176.40      4.14 o 
  -9   4  18        7.73        8.64      1.85 o 
  -8   4  18      128.35      117.78      3.58 o 
  -7   4  18      162.46      166.54      6.12 o 
  -6   4  18        2.32       -0.35      1.97 o 
  -5   4  18        2.07       -1.96      1.96 o 
  -4   4  18       42.01       44.02      2.91 o 
  -3   4  18       16.08        8.36      2.99 o 
  -2   4  18        0.62       -2.61      2.61 o 
  -1   4  18        0.61       -2.72      2.72 o 
   0   4  18        0.12       -1.97      2.83 o 
   1   4  18        3.11        3.01      3.05 o 
   2   4  18        2.42        2.33      3.19 o 
   3   4  18        3.53        0.13      5.49 o 
 -15   5  18        3.15        1.85      2.91 o 
 -14   5  18        3.57        5.45      2.72 o 
 -13   5  18        0.20        3.38      2.71 o 
 -12   5  18       37.74       37.19      2.91 o 
 -11   5  18      152.54      146.41      3.95 o 
 -10   5  18       14.01       18.14      2.15 o 
  -9   5  18       11.26       11.09      2.05 o 
  -8   5  18       11.43       19.60      2.12 o 
  -7   5  18       75.33       66.45      5.19 o 
  -6   5  18       59.79       55.78      3.13 o 
  -5   5  18       78.42       90.60      4.00 o 
  -4   5  18      315.86      282.90      8.10 o 
  -3   5  18       56.05       65.13      4.57 o 
  -2   5  18       17.99       17.61      3.38 o 
  -1   5  18      115.17      106.49      6.80 o 
   0   5  18       65.62       60.17      8.19 o 
   1   5  18       20.28       18.09      3.68 o 
   2   5  18       17.72       25.38      4.18 o 
 -15   6  18        8.65       13.85      5.04 o 
 -14   6  18       25.89       31.48      4.13 o 
 -13   6  18      103.99      118.08      5.07 o 
 -12   6  18       36.25       33.66      2.56 o 
 -11   6  18        0.23       -0.06      1.85 o 
 -10   6  18       74.78       84.68      3.51 o 
  -9   6  18       44.10       42.50      2.62 o 
  -8   6  18      220.71      235.66      5.02 o 
  -7   6  18      353.08      361.29      7.14 o 
  -6   6  18      217.34      198.81      5.28 o 
  -5   6  18        2.82       -3.26      3.94 o 
  -4   6  18       34.57       37.93      4.00 o 
  -3   6  18       79.28       81.63      7.56 o 
  -2   6  18       33.19       37.69      4.19 o 
  -1   6  18       76.51       71.55      5.08 o 
   0   6  18       94.67       98.60     11.20 o 
   1   6  18        1.61        1.13      3.46 o 
 -14   7  18        8.31        7.75      3.34 o 
 -13   7  18       40.05       42.83      2.84 o 
 -12   7  18      221.73      275.78      5.71 o 
 -11   7  18      171.72      166.79      8.22 o 
 -10   7  18      101.74      115.78      3.87 o 
  -9   7  18        5.79        7.01      2.00 o 
  -8   7  18       20.97       22.54      2.32 o 
  -7   7  18       80.36       77.55      3.74 o 
  -6   7  18       56.01       44.74      4.15 o 
  -5   7  18      109.15       96.80      5.29 o 
  -4   7  18      166.99      164.61      6.65 o 
  -3   7  18       53.69       50.36      4.62 o 
  -2   7  18       13.45       12.28      3.58 o 
  -1   7  18       44.92       48.56      4.65 o 
   0   7  18       17.46       16.06      4.01 o 
   1   7  18       14.63       17.46      4.19 o 
 -13   8  18       32.04       30.88      4.10 o 
 -12   8  18       52.44       51.31      3.07 o 
 -11   8  18       10.85       14.28      2.38 o 
 -10   8  18        9.50        7.44      2.13 o 
  -9   8  18       68.94       81.76      3.54 o 
  -8   8  18       79.12       90.28      3.70 o 
  -7   8  18       69.69       57.82      3.71 o 
  -6   8  18       37.64       33.85      4.03 o 
  -5   8  18       19.57       17.12      3.58 o 
  -4   8  18       18.65        7.00      3.43 o 
  -3   8  18      102.85      117.17      9.11 o 
  -2   8  18      258.84      261.11     12.17 o 
  -1   8  18       88.14       92.22      6.20 o 
   0   8  18        2.95        1.42      3.55 o 
 -12   9  18       74.65       73.91      5.51 o 
 -11   9  18       30.83       35.13      2.89 o 
 -10   9  18       11.74        7.30      2.60 o 
  -9   9  18        0.07       -2.06      2.06 o 
  -8   9  18        1.64       -2.24      2.46 o 
  -7   9  18        4.46        0.24      2.60 o 
  -6   9  18       19.81       12.81      3.74 o 
  -5   9  18        4.64       -1.81      3.26 o 
  -4   9  18        6.15        2.36      3.43 o 
  -3   9  18       22.97       20.31      4.15 o 
  -2   9  18        1.82        1.65      3.59 o 
  -9  10  18       28.33       32.05      3.53 o 
  -8  10  18       10.69       13.44      4.08 o 
  -7  10  18        5.80        2.65      2.92 o 
  -6  10  18       15.40       18.29      4.50 o 
  -5  10  18        0.09       -0.50      3.44 o 
  -4  10  18        0.23       -2.37      3.38 o 
 -16   1  19        0.80       -0.83      2.61 o 
 -15   1  19        8.72        9.67      3.14 o 
 -14   1  19       22.89       26.53      3.27 o 
 -13   1  19        0.08        6.34      2.71 o 
 -12   1  19        6.94        4.91      2.47 o 
 -11   1  19        7.31        6.60      2.49 o 
 -10   1  19       24.19       22.00      2.79 o 
  -9   1  19       25.69       27.98      2.90 o 
  -8   1  19       43.03       43.07      3.30 o 
  -7   1  19       40.41       28.48      2.55 o 
  -6   1  19       33.16       46.09      2.95 o 
  -5   1  19       38.33       25.46      2.64 o 
  -4   1  19       58.25       83.61      4.05 o 
  -3   1  19        2.96        0.83      2.14 o 
  -2   1  19        4.99        3.15      2.27 o 
  -1   1  19        4.23        4.18      2.53 o 
   0   1  19        0.19       -0.63      2.78 o 
   1   1  19        7.56        8.29      4.29 o 
   2   1  19        5.74        7.19      3.45 o 
 -16   2  19        7.69        9.82      2.99 o 
 -15   2  19       55.91       46.93      4.95 o 
 -14   2  19       97.39       94.10      5.12 o 
 -13   2  19       13.33       11.64      2.91 o 
 -12   2  19        3.91        4.58      2.52 o 
 -11   2  19        4.21        2.26      2.47 o 
 -10   2  19       27.39       19.02      2.86 o 
  -9   2  19      200.38      184.32      6.37 o 
  -8   2  19      587.30      565.63     13.22 o 
  -7   2  19      126.14      120.51      4.10 o 
  -6   2  19       88.04       86.16      3.77 o 
  -5   2  19      129.24      131.83      4.57 o 
  -4   2  19      249.96      248.52      5.84 o 
  -3   2  19      255.89      255.42      5.92 o 
  -2   2  19       57.13       64.55      5.62 o 
  -1   2  19       15.57       12.83      3.12 o 
   0   2  19        0.24       -1.85      2.75 o 
   1   2  19       18.04       15.20      5.33 o 
 -16   3  19        7.48       14.82      3.34 o 
 -15   3  19       11.05       19.85      3.32 o 
 -14   3  19       11.63       10.16      2.92 o 
 -13   3  19       34.02       36.29      3.50 o 
 -12   3  19      117.63       99.28      4.67 o 
 -11   3  19      162.13      172.02      5.92 o 
 -10   3  19      176.92      173.70      6.62 o 
  -9   3  19       77.90       74.99      3.64 o 
  -8   3  19       42.66       40.87      4.16 o 
  -7   3  19      100.05      102.70      3.92 o 
  -6   3  19      246.59      257.56      5.83 o 
  -5   3  19      573.55      584.83      9.63 o 
  -4   3  19      297.75      299.85      6.43 o 
  -3   3  19       34.70       29.08      2.70 o 
  -2   3  19      107.91       96.77      5.52 o 
  -1   3  19        9.92        9.37      4.28 o 
   0   3  19       32.48       32.29      3.91 o 
   1   3  19       96.52      116.63      5.97 o 
   2   3  19       45.83       51.33      7.23 o 
 -15   4  19       57.36       66.52      4.76 o 
 -14   4  19       43.83       39.52      3.72 o 
 -13   4  19       22.43       24.08      6.28 o 
 -12   4  19       28.98       29.79      3.32 o 
 -11   4  19       72.86       81.44      4.03 o 
 -10   4  19       22.62       22.58      2.59 o 
  -9   4  19      188.35      203.74      5.14 o 
  -8   4  19      278.41      283.08      8.59 o 
  -7   4  19        0.87       -1.86      1.86 o 
  -6   4  19       66.08       65.64      3.53 o 
  -5   4  19      170.44      175.01      4.95 o 
  -4   4  19      176.94      165.69      4.81 o 
  -3   4  19       92.96       92.64      5.15 o 
  -2   4  19       73.23       61.04      4.71 o 
  -1   4  19       59.65       58.88      4.65 o 
   0   4  19        4.20        4.03      4.30 o 
   1   4  19       10.50        7.43      3.74 o 
   2   4  19       63.17       65.10      8.13 o 
 -15   5  19        6.70        9.65      3.14 o 
 -14   5  19        5.57       12.44      3.24 o 
 -13   5  19      107.67      116.14      6.69 o 
 -12   5  19      201.89      201.61      5.45 o 
 -11   5  19       90.26       89.13      3.99 o 
 -10   5  19       37.90       38.22      2.50 o 
  -9   5  19        7.27        5.89      1.86 o 
  -8   5  19        0.37       -0.29      1.78 o 
  -7   5  19       35.28       33.78      2.83 o 
  -6   5  19      163.20      170.62      5.08 o 
  -5   5  19      249.47      238.07      5.83 o 
  -4   5  19       19.96       21.08      3.60 o 
  -3   5  19       25.31       22.78      3.56 o 
  -2   5  19        1.60       -2.96      2.96 o 
  -1   5  19       12.92        8.71      3.29 o 
   0   5  19        1.28       -1.59      3.09 o 
   1   5  19       22.46       24.43      4.09 o 
 -14   6  19        8.73        8.88      5.63 o 
 -13   6  19        3.77        5.76      3.41 o 
 -12   6  19       17.33       21.48      2.41 o 
 -11   6  19        0.06        1.91      1.96 o 
 -10   6  19        0.95        4.40      1.99 o 
  -9   6  19       13.92        9.66      2.02 o 
  -8   6  19        0.11       -0.69      1.82 o 
  -7   6  19       46.83       46.15      3.13 o 
  -6   6  19       18.73       12.49      2.34 o 
  -5   6  19       18.36       13.65      3.27 o 
  -4   6  19      107.21      103.22      5.63 o 
  -3   6  19      246.28      238.05      8.03 o 
  -2   6  19      139.23      139.81      6.46 o 
  -1   6  19        3.99        1.05      3.24 o 
   0   6  19        1.33       -2.20      5.76 o 
 -13   7  19       35.26       39.86      2.86 o 
 -12   7  19        3.44        8.60      2.28 o 
 -11   7  19        9.94       12.70      2.33 o 
 -10   7  19       14.14       12.47      2.30 o 
  -9   7  19       24.85       17.28      2.23 o 
  -8   7  19       21.04       14.61      2.24 o 
  -7   7  19       40.85       32.63      2.96 o 
  -6   7  19        0.81       -2.82      2.82 o 
  -5   7  19        8.08        0.18      6.02 o 
  -4   7  19       26.22       28.31      4.05 o 
  -3   7  19        1.91       -1.67      3.32 o 
  -2   7  19        2.79        3.39      3.48 o 
  -1   7  19        3.85        4.00      3.66 o 
   0   7  19       23.82       17.26      4.05 o 
 -12   8  19       25.28       29.09      2.67 o 
 -11   8  19        0.05        2.56      2.19 o 
 -10   8  19        3.12        4.51      2.17 o 
  -9   8  19        6.90        4.33      2.10 o 
  -8   8  19       15.69       19.54      2.46 o 
  -7   8  19        6.73        4.15      2.62 o 
  -6   8  19        0.23       -3.01      4.13 o 
  -5   8  19        5.56        5.13      3.23 o 
  -4   8  19       33.15       47.04      4.73 o 
  -3   8  19       15.58       15.56      5.57 o 
  -2   8  19        3.34        3.70      3.59 o 
 -11   9  19       59.64       71.87      3.60 o 
 -10   9  19        6.90        6.31      2.33 o 
  -9   9  19        0.04       -2.10      2.10 o 
  -8   9  19        7.51        5.02      2.85 o 
  -7   9  19       38.62       33.65      3.59 o 
  -6   9  19       41.63       47.92      6.61 o 
  -5   9  19       37.96       33.70      4.96 o 
  -4   9  19        4.97        1.69      3.69 o 
  -3   9  19        4.17        3.90      3.70 o 
 -16   0  20       37.92       43.25      5.83 o 
 -15   0  20      155.24      147.36      8.76 o 
 -14   0  20       32.25       26.33      4.68 o 
 -13   0  20       19.02       15.79      4.12 o 
 -12   0  20        0.23        1.94      3.62 o 
 -11   0  20        7.81        7.54      3.56 o 
 -10   0  20       67.85       81.19      6.35 o 
  -9   0  20      125.72       87.42      6.60 o 
  -8   0  20       17.49       15.61      4.19 o 
  -7   0  20      198.18      216.39      9.00 o 
  -6   0  20      119.32      112.51      7.47 o 
  -5   0  20      278.88      325.93     11.85 o 
  -4   0  20      149.19      155.29      5.84 o 
  -3   0  20       97.03      109.89      5.22 o 
  -2   0  20       72.54       92.10      6.08 o 
  -1   0  20        5.60        6.81      3.04 o 
   1   0  20       19.15       16.61      5.35 o 
 -16   1  20        0.12        4.09      2.96 o 
 -15   1  20       36.51       38.59      3.86 o 
 -14   1  20      107.87      121.35      6.28 o 
 -13   1  20      121.24      114.07      4.98 o 
 -12   1  20      156.12      155.90      5.63 o 
 -11   1  20       17.50       13.71      2.74 o 
 -10   1  20        1.29        0.80      2.34 o 
  -9   1  20       75.99       85.96      4.49 o 
  -8   1  20      237.16      223.42      6.45 o 
  -7   1  20      413.68      427.23      7.82 o 
  -6   1  20      430.69      430.61      7.97 o 
  -5   1  20      254.46      266.19      6.19 o 
  -4   1  20        1.71       -2.02      2.02 o 
  -3   1  20       69.08       65.62      4.14 o 
  -2   1  20       66.68       71.16      6.12 o 
  -1   1  20      114.27      126.24      5.91 o 
   0   1  20       40.23       41.62      6.29 o 
 -16   2  20       15.29       13.31      3.40 o 
 -15   2  20       28.41       27.65      3.57 o 
 -14   2  20       19.49       18.92      3.30 o 
 -13   2  20       19.13       15.64      3.12 o 
 -12   2  20       20.50       19.81      2.96 o 
 -11   2  20       15.43       19.44      3.88 o 
 -10   2  20       72.96       68.94      4.26 o 
  -9   2  20       76.65       83.68      4.35 o 
  -8   2  20       23.03       25.58      2.55 o 
  -7   2  20        1.93        1.38      2.09 o 
  -6   2  20        0.36       -2.05      2.05 o 
  -5   2  20        8.14        7.13      2.22 o 
  -4   2  20       33.66       23.28      2.57 o 
  -3   2  20        0.27       -1.91      2.05 o 
  -2   2  20        0.15       -2.14      2.77 o 
  -1   2  20        3.17        0.30      2.91 o 
   0   2  20        7.92       10.50      3.47 o 
 -16   3  20        1.38        0.07      3.09 o 
 -15   3  20        0.48        2.35      2.81 o 
 -14   3  20       20.48       19.19      3.28 o 
 -13   3  20       31.11       25.18      3.26 o 
 -12   3  20        3.76        6.03      2.80 o 
 -11   3  20       95.66       97.42      4.83 o 
 -10   3  20      108.03      111.84      4.12 o 
  -9   3  20       11.28       11.49      2.51 o 
  -8   3  20       22.31       24.28      2.61 o 
  -7   3  20      148.12      146.72      4.67 o 
  -6   3  20      384.83      387.54      7.57 o 
  -5   3  20       94.47       88.20      3.86 o 
  -4   3  20       18.46       18.68      2.95 o 
  -3   3  20        0.79       -0.91      2.70 o 
  -2   3  20        2.84       -0.81      2.91 o 
  -1   3  20       10.68        7.29      4.67 o 
   0   3  20        0.37       -0.45      7.12 o 
   1   3  20        0.09       -4.59      5.19 o 
 -15   4  20       14.30       16.29      3.43 o 
 -14   4  20        2.00        7.18      2.99 o 
 -13   4  20        0.15       -1.03      2.86 o 
 -12   4  20       13.08       14.02      3.13 o 
 -11   4  20       22.70       32.71      3.48 o 
 -10   4  20        3.89        7.03      2.21 o 
  -9   4  20      119.72      109.74      6.11 o 
  -8   4  20       86.31       74.37      3.59 o 
  -7   4  20       12.37        8.32      2.25 o 
  -6   4  20       43.36       38.55      2.99 o 
  -5   4  20       28.17       36.11      2.88 o 
  -4   4  20      106.45       96.99      5.73 o 
  -3   4  20       12.36        7.50      4.03 o 
  -2   4  20        0.02       -2.86      2.86 o 
  -1   4  20        1.97        3.72      3.07 o 
   0   4  20        0.35        2.08      3.34 o 
 -15   5  20       20.84       20.00      3.51 o 
 -14   5  20        3.62        7.01      3.12 o 
 -13   5  20        1.99        3.16      2.75 o 
 -12   5  20       85.29       85.65      4.01 o 
 -11   5  20        2.84        3.00      2.27 o 
 -10   5  20        2.34        2.18      2.11 o 
  -9   5  20        3.24        1.05      2.08 o 
  -8   5  20        0.56        1.59      1.83 o 
  -7   5  20       39.74       39.14      2.94 o 
  -6   5  20       28.82       25.91      2.67 o 
  -5   5  20       14.23       17.51      3.54 o 
  -4   5  20        5.58        4.49      3.15 o 
  -3   5  20        2.35       -2.96      2.96 o 
  -2   5  20        0.34        0.78      3.13 o 
  -1   5  20       46.60       51.73      4.88 o 
   0   5  20      100.89      126.60     14.48 o 
 -14   6  20        6.03        6.49      3.09 o 
 -13   6  20        6.29        4.87      3.08 o 
 -12   6  20        6.32        7.63      2.95 o 
 -11   6  20      109.43      120.06      4.50 o 
 -10   6  20       83.66       93.32      3.74 o 
  -9   6  20       11.32       10.51      2.10 o 
  -8   6  20       20.63       22.27      2.39 o 
  -7   6  20        0.35       -1.98      1.98 o 
  -6   6  20       11.10        9.35      3.28 o 
  -5   6  20      137.95      133.88      6.41 o 
  -4   6  20      216.76      216.33     11.48 o 
  -3   6  20       36.97       37.60      4.43 o 
  -2   6  20        4.68        1.96      3.42 o 
  -1   6  20        1.31        0.42      3.75 o 
 -13   7  20       95.83      103.81      4.64 o 
 -12   7  20      101.91      124.76      4.22 o 
 -11   7  20       15.59       12.22      2.31 o 
 -10   7  20        1.09       -1.94      1.94 o 
  -9   7  20        0.17       -0.91      1.90 o 
  -8   7  20       36.86       36.54      2.74 o 
  -7   7  20      134.06      143.22      7.15 o 
  -6   7  20      133.22      123.85      6.19 o 
  -5   7  20       32.79       27.44      4.06 o 
  -4   7  20        1.65       -0.87      3.44 o 
  -3   7  20       11.74        5.35      3.69 o 
  -2   7  20        0.48       -0.60      3.27 o 
 -12   8  20        1.61        1.14      2.31 o 
 -11   8  20       11.61       10.06      2.36 o 
 -10   8  20        6.29        4.58      2.19 o 
  -9   8  20        8.54        4.98      2.23 o 
  -8   8  20        5.79        9.57      2.81 o 
  -7   8  20        0.36       -2.62      2.62 o 
  -6   8  20        4.97       -0.69      3.22 o 
  -5   8  20       62.96       83.29     10.97 o 
  -4   8  20      185.37      180.09      7.51 o 
  -3   8  20      113.86      128.06      6.79 o 
  -9   9  20       18.04        6.22      2.84 o 
  -8   9  20       29.85       25.06      3.39 o 
  -7   9  20       52.50       57.46      4.15 o 
  -6   9  20        6.72       10.22      3.67 o 
  -5   9  20        4.19        7.46      3.66 o 
 -16   1  21        3.41        5.91      3.08 o 
 -15   1  21       17.08       21.27      3.53 o 
 -14   1  21       42.88       46.90      4.06 o 
 -13   1  21       28.74       32.23      3.46 o 
 -12   1  21       34.21       31.86      3.42 o 
 -11   1  21        1.73        0.88      2.44 o 
 -10   1  21        0.85       -1.35      2.47 o 
  -9   1  21       43.04       39.19      3.60 o 
  -8   1  21       87.23       88.88      4.78 o 
  -7   1  21       66.49       60.98      4.15 o 
  -6   1  21        0.17        0.23      2.13 o 
  -5   1  21        7.17       10.27      2.35 o 
  -4   1  21       18.75       18.41      2.56 o 
  -3   1  21        2.71        5.34      2.37 o 
  -2   1  21        8.69        6.35      3.77 o 
  -1   1  21        6.10       15.39      3.91 o 
 -15   2  21       18.67       19.71      5.01 o 
 -14   2  21        3.10        3.77      2.78 o 
 -13   2  21        0.07       -0.61      2.57 o 
 -12   2  21       14.55       16.27      2.90 o 
 -11   2  21       53.45       57.40      4.06 o 
 -10   2  21       92.11       81.35      4.46 o 
  -9   2  21       32.28       31.26      3.32 o 
  -8   2  21       20.31       21.49      2.54 o 
  -7   2  21      175.31      171.48      5.10 o 
  -6   2  21      133.46      162.79      5.09 o 
  -5   2  21       57.16       62.15      3.71 o 
  -4   2  21      122.97      128.92      7.95 o 
  -3   2  21       31.73       34.10      3.92 o 
  -2   2  21        0.19       -1.56      2.84 o 
  -1   2  21       16.05       18.90      3.70 o 
   0   2  21       21.92       14.25      5.84 o 
 -15   3  21       76.65       90.92      6.21 o 
 -14   3  21       29.59       35.24      3.70 o 
 -13   3  21        7.76        6.48      3.08 o 
 -12   3  21        5.29        6.66      2.88 o 
 -11   3  21        0.01        1.25      2.67 o 
 -10   3  21        2.04        5.61      2.21 o 
  -9   3  21       78.64       72.37      3.69 o 
  -8   3  21      318.92      326.81      6.90 o 
  -7   3  21      137.17      138.41      4.82 o 
  -6   3  21        5.94        7.19      2.38 o 
  -5   3  21        0.42        0.08      2.14 o 
  -4   3  21        5.61        3.54      2.30 o 
  -3   3  21       24.40       22.03      3.59 o 
  -2   3  21       21.27       27.09      3.85 o 
  -1   3  21       39.34       39.82      4.35 o 
   0   3  21       22.34       29.54      4.39 o 
 -15   4  21        0.49       -2.15      2.87 o 
 -14   4  21        5.58        5.96      2.81 o 
 -13   4  21        2.58        2.23      2.81 o 
 -12   4  21       99.63      117.69      5.47 o 
 -11   4  21      235.35      238.74      7.07 o 
 -10   4  21      100.98      104.92      4.20 o 
  -9   4  21       48.93       49.86      4.21 o 
  -8   4  21        6.15        3.38      2.25 o 
  -7   4  21       28.76       33.73      3.05 o 
  -6   4  21      221.48      242.93      9.05 o 
  -5   4  21      239.03      227.67      5.81 o 
  -4   4  21       36.03       40.04      4.16 o 
  -3   4  21        0.31       -0.14      3.02 o 
  -2   4  21        0.04       -2.99      2.99 o 
  -1   4  21        2.81       -2.75      3.32 o 
 -14   5  21       31.46       40.44      3.95 o 
 -13   5  21        2.37        1.13      2.80 o 
 -12   5  21        0.20        4.92      2.74 o 
 -11   5  21        0.96       -1.75      2.57 o 
 -10   5  21        0.24       -0.28      2.71 o 
  -9   5  21       33.86       34.62      2.99 o 
  -8   5  21      140.71      154.89      7.27 o 
  -7   5  21      119.70      112.11      5.17 o 
  -6   5  21        0.58       -0.91      2.21 o 
  -5   5  21       47.78       45.63      4.43 o 
  -4   5  21       47.14       29.57      4.14 o 
  -3   5  21       27.83       34.07      4.16 o 
  -2   5  21       16.32       12.85      3.65 o 
  -1   5  21       28.66       41.28      4.77 o 
 -13   6  21       12.66       17.36      3.47 o 
 -12   6  21        0.14        0.79      2.31 o 
 -11   6  21        1.91        2.56      2.35 o 
 -10   6  21       13.23       18.26      2.68 o 
  -9   6  21        0.27       -2.18      2.18 o 
  -8   6  21        1.41        0.79      1.92 o 
  -7   6  21        6.00        6.89      2.49 o 
  -6   6  21        8.74        2.61      3.35 o 
  -5   6  21       21.50       20.83      3.85 o 
  -4   6  21       38.02       37.45      4.58 o 
  -3   6  21       34.63       36.29      4.47 o 
  -2   6  21        5.86        6.74      4.20 o 
 -12   7  21        4.48        2.53      2.54 o 
 -11   7  21        0.01        0.04      2.32 o 
 -10   7  21        0.11       -0.91      2.04 o 
  -9   7  21        3.99        3.77      2.12 o 
  -8   7  21        4.13        4.74      2.59 o 
  -7   7  21        2.11       -0.01      3.26 o 
  -6   7  21        6.41        6.80      4.18 o 
  -5   7  21       11.38        4.14      3.74 o 
  -4   7  21        3.56        6.88      3.63 o 
  -3   7  21        6.21        7.75      3.85 o 
 -10   8  21        0.17       -2.16      2.16 o 
  -9   8  21        1.91       -2.33      2.61 o 
  -8   8  21        0.10        4.82      2.92 o 
  -7   8  21        0.19        0.39      3.41 o 
  -6   8  21        3.77        3.59      4.20 o 
  -5   8  21       16.60       14.03      4.07 o 
 -15   0  22        8.00       16.23      4.92 o 
 -14   0  22        1.23       -1.25      3.67 o 
 -13   0  22       38.56       39.64      5.26 o 
 -12   0  22      112.73      116.28      7.26 o 
 -11   0  22       63.85       53.23      5.51 o 
 -10   0  22       24.48       31.62      4.98 o 
  -9   0  22        2.01       -1.96      3.43 o 
  -8   0  22      101.79       84.24      6.58 o 
  -7   0  22       97.51      119.58      7.76 o 
  -6   0  22       50.86       37.29      5.05 o 
  -5   0  22      110.45      116.53      8.09 o 
  -4   0  22       43.25       35.69      5.30 o 
  -3   0  22        0.76        3.51      4.02 o 
  -2   0  22       81.19       95.01      8.22 o 
 -15   1  22       99.56      109.76      5.40 o 
 -14   1  22       34.28       37.62      3.81 o 
 -13   1  22       15.51        6.83      2.91 o 
 -12   1  22        5.03        6.80      2.73 o 
 -11   1  22       62.19       56.97      4.04 o 
 -10   1  22      125.85      138.44      5.47 o 
  -9   1  22      196.76      181.24      6.12 o 
  -8   1  22       77.79       73.43      4.49 o 
  -7   1  22        1.31        3.86      2.75 o 
  -6   1  22        0.33        0.80      2.27 o 
  -5   1  22        0.92        1.37      2.27 o 
  -4   1  22       24.62       22.89      2.87 o 
  -3   1  22       16.63       15.29      2.70 o 
  -2   1  22       16.90       16.63      3.57 o 
 -15   2  22        0.65        0.39      3.22 o 
 -14   2  22        7.08        9.02      3.03 o 
 -13   2  22        1.58        1.18      2.83 o 
 -12   2  22       20.85       13.77      3.04 o 
 -11   2  22        1.46        0.98      2.62 o 
 -10   2  22       10.12        5.06      2.75 o 
  -9   2  22        1.79       -0.61      3.50 o 
  -8   2  22       23.80       30.16      2.96 o 
  -7   2  22       76.26       72.96      6.22 o 
  -6   2  22       48.92       51.91      3.37 o 
  -5   2  22       39.43       41.55      4.33 o 
  -4   2  22        2.32        2.23      2.33 o 
  -3   2  22       35.62       34.09      3.99 o 
  -2   2  22       49.51       49.39      4.72 o 
  -1   2  22       39.80       49.01      4.81 o 
 -15   3  22        0.34        5.37      5.65 o 
 -14   3  22        1.43       -0.81      2.87 o 
 -13   3  22       25.85       20.96      3.44 o 
 -12   3  22        9.73        7.77      2.97 o 
 -11   3  22       59.27       50.70      3.98 o 
 -10   3  22       95.51       92.28      4.98 o 
  -9   3  22       17.95       26.09      2.75 o 
  -8   3  22        0.03        3.33      2.31 o 
  -7   3  22        1.88        2.27      2.35 o 
  -6   3  22       23.23       18.30      2.70 o 
  -5   3  22        7.26       15.98      2.56 o 
  -4   3  22        7.67        6.48      3.36 o 
  -3   3  22        3.65        2.49      3.28 o 
  -2   3  22        1.59       -0.71      3.45 o 
 -14   4  22        0.02       -0.13      3.83 o 
 -13   4  22        4.96        3.15      3.98 o 
 -12   4  22       39.69       39.57      3.91 o 
 -11   4  22        4.16        7.34      2.50 o 
 -10   4  22       27.31       18.25      2.64 o 
  -9   4  22        8.47        8.12      2.45 o 
  -8   4  22       45.03       52.42      3.40 o 
  -7   4  22       13.50       21.57      2.77 o 
  -6   4  22       18.57       18.78      2.67 o 
  -5   4  22        1.26        0.92      3.04 o 
  -4   4  22        2.68        0.04      3.24 o 
  -3   4  22        0.16       -3.10      3.10 o 
  -2   4  22        4.94        4.76      3.54 o 
 -13   5  22        4.39        1.06      3.99 o 
 -12   5  22        1.14        0.74      2.97 o 
 -11   5  22        3.96       10.05      2.49 o 
 -10   5  22        1.42        3.10      2.41 o 
  -9   5  22       14.73       16.78      2.68 o 
  -8   5  22       60.39       59.50      3.85 o 
  -7   5  22       48.37       48.95      3.45 o 
  -6   5  22       17.97       12.24      3.61 o 
  -5   5  22        1.17        2.54      3.31 o 
  -4   5  22        9.61        1.57      3.44 o 
  -3   5  22        0.47       -3.09      5.96 o 
 -12   6  22       66.22       65.16      3.83 o 
 -11   6  22       26.70       23.38      4.21 o 
 -10   6  22        0.10       -0.60      2.36 o 
  -9   6  22       12.50       15.83      2.82 o 
  -8   6  22       99.50       97.62      4.39 o 
  -7   6  22      108.69      114.91      6.02 o 
  -6   6  22       86.83       85.38      5.80 o 
  -5   6  22       57.72       67.48      5.39 o 
  -4   6  22       26.42       25.01      4.36 o 
 -11   7  22        2.34        5.31      2.55 o 
 -10   7  22       10.19       14.01      2.82 o 
  -9   7  22      105.02      129.90      4.47 o 
  -8   7  22       68.00       75.79      4.43 o 
  -7   7  22        3.30       -1.22      3.21 o 
  -6   7  22        0.57       -4.26      4.26 o 
  -5   7  22       12.02       12.93      3.91 o 
 -15   1  23        3.13        3.20      3.00 o 
 -14   1  23        0.26       -2.75      2.75 o 
 -13   1  23        0.66       -1.29      2.76 o 
 -12   1  23        0.07       -2.68      2.68 o 
 -11   1  23        0.14        1.01      3.12 o 
 -10   1  23        0.57       -0.10      2.85 o 
  -9   1  23       13.86       22.00      7.68 o 
  -8   1  23        0.02       -0.67      2.82 o 
  -7   1  23        4.01        5.48      2.86 o 
  -6   1  23       10.80       14.72      3.25 o 
  -5   1  23       15.11       21.68      2.89 o 
  -4   1  23        9.06        5.16      2.61 o 
  -3   1  23        4.12       -0.60      3.11 o 
  -2   1  23       25.63       28.83      5.35 o 
 -14   2  23        7.93        9.57      3.14 o 
 -13   2  23       12.55       14.35      3.20 o 
 -12   2  23       18.83       17.58      3.29 o 
 -11   2  23       38.24       31.90      3.61 o 
 -10   2  23        1.27       -0.26      2.73 o 
  -9   2  23      104.83      118.32      5.31 o 
  -8   2  23      168.34      181.50      5.43 o 
  -7   2  23       20.79       19.46      2.68 o 
  -6   2  23        1.17        3.05      2.43 o 
  -5   2  23       26.68       26.53      3.48 o 
  -4   2  23        0.32       -2.65      3.00 o 
  -3   2  23       15.05       12.81      3.81 o 
 -14   3  23        5.58        2.26      2.97 o 
 -13   3  23        4.24       -1.61      4.16 o 
 -12   3  23       74.42       82.65      8.47 o 
 -11   3  23       81.63       99.57     12.02 o 
 -10   3  23      114.86      124.62      5.69 o 
  -9   3  23      123.54      133.47      4.79 o 
  -8   3  23       26.07       23.02      4.65 o 
  -7   3  23        2.45        1.11      2.33 o 
  -6   3  23        9.65       12.09      3.00 o 
  -5   3  23       38.02       37.22      5.49 o 
  -4   3  23       23.93       25.82      3.98 o 
  -3   3  23        4.03        3.04      3.29 o 
 -13   4  23        1.76       -0.49      3.34 o 
 -12   4  23       37.67       41.83      4.09 o 
 -11   4  23       16.47       23.15      5.13 o 
 -10   4  23        0.77        3.12      2.45 o 
  -9   4  23       61.31       49.54      3.49 o 
  -8   4  23       66.88       80.58      4.18 o 
  -7   4  23       17.73       23.22      3.28 o 
  -6   4  23       44.34       53.35      4.74 o 
  -5   4  23       16.90       19.86      3.97 o 
  -4   4  23       33.74       31.29      5.69 o 
 -12   5  23       28.04       25.26      3.74 o 
 -11   5  23       99.30      107.10      4.65 o 
 -10   5  23       93.78       98.98      4.48 o 
  -9   5  23       60.93       60.82      3.79 o 
  -8   5  23       21.83       21.83      2.95 o 
  -7   5  23        0.03       -3.05      3.05 o 
  -6   5  23       13.26       15.48      3.76 o 
  -5   5  23       39.94       41.43      4.71 o 
  -4   5  23       21.34       22.44      4.19 o 
 -11   6  23        0.98        2.25      2.64 o 
 -10   6  23        1.74        4.02      2.57 o 
  -9   6  23        2.68        5.91      3.95 o 
  -8   6  23        2.23       -1.99      3.26 o 
  -7   6  23        0.66       -0.29      3.35 o 
  -6   6  23        6.68        3.36      3.53 o 
 -14   0  24       38.00       46.38      5.83 o 
 -13   0  24       94.43      115.15      8.27 o 
 -12   0  24       34.73       35.43      5.39 o 
 -11   0  24        4.68       13.08      4.39 o 
 -10   0  24       70.14       73.67      6.63 o 
  -9   0  24       55.22       59.64      6.27 o 
  -8   0  24       35.02       25.95      5.19 o 
  -7   0  24       28.29       42.72      5.78 o 
  -6   0  24       13.66       11.52      4.43 o 
  -5   0  24        2.55        2.71      4.15 o 
  -4   0  24        3.56       -1.29      4.68 o 
 -14   1  24        0.72       -1.71      2.96 o 
 -13   1  24       22.64       22.75      3.65 o 
 -12   1  24       56.39       58.12      4.43 o 
 -11   1  24       33.47       37.14      3.85 o 
 -10   1  24        9.69        7.64      3.08 o 
  -9   1  24        1.39        4.74      2.85 o 
  -8   1  24        4.80        3.05      3.50 o 
  -7   1  24       26.32       25.99      3.64 o 
  -6   1  24       24.19       29.44      4.93 o 
  -5   1  24        4.30        1.31      3.00 o 
  -4   1  24        6.89        9.78      4.92 o 
 -13   2  24       63.61       61.20      4.63 o 
 -12   2  24       22.01       19.53      3.56 o 
 -11   2  24        8.73        7.58      3.10 o 
 -10   2  24       31.66       44.79      4.04 o 
  -9   2  24        3.82        5.73      3.02 o 
  -8   2  24        3.96        9.79      3.12 o 
  -7   2  24       95.00       96.52      6.41 o 
  -6   2  24       55.28       65.03      6.75 o 
  -5   2  24        2.68        1.18      3.20 o 
  -4   2  24        9.25        7.76      3.67 o 
 -13   3  24        0.13       -1.59      3.09 o 
 -12   3  24        0.67        3.19      3.12 o 
 -11   3  24        5.18       10.20      3.24 o 
 -10   3  24        0.26        2.48      2.95 o 
  -9   3  24        3.52        7.99      2.90 o 
  -8   3  24       13.81       15.63      2.84 o 
  -7   3  24       39.82       35.54      3.23 o 
  -6   3  24       46.18       61.46      4.90 o 
  -5   3  24        3.78       -0.42      3.22 o 
 -12   4  24        0.03        5.99      3.30 o 
 -11   4  24        8.39        6.87      3.12 o 
 -10   4  24        0.02        2.10      2.81 o 
  -9   4  24       59.37       63.25      3.82 o 
  -8   4  24       26.20       31.50      3.16 o 
  -7   4  24        5.35        6.46      3.48 o 
  -6   4  24        2.40        4.27      3.61 o 
 -11   5  24       19.59       32.06      3.43 o 
 -10   5  24        2.87        5.05      2.70 o 
  -9   5  24        5.14        3.92      2.64 o 
  -8   5  24        2.58       -0.37      3.24 o 
  -7   5  24        6.76        8.65      3.70 o 
 -12   1  25       12.17       16.38      3.43 o 
 -11   1  25        0.05       -0.83      3.03 o 
 -10   1  25        0.15       -2.76      2.76 o 
  -9   1  25        0.01       -0.34      3.00 o 
  -8   1  25        0.61        0.15      3.15 o 
  -7   1  25        0.94       -0.22      3.04 o 
  -6   1  25       14.71       18.53      3.76 o 
 -12   2  25        0.83        0.92      2.88 o 
 -11   2  25        0.11       -0.78      3.04 o 
 -10   2  25       16.85       20.75      3.73 o 
  -9   2  25       70.79       87.64      5.31 o 
  -8   2  25       20.63       22.90      3.79 o 
  -7   2  25        3.27        4.19      3.22 o 
  -6   2  25        7.67        3.45      2.80 o 
 -11   3  25       23.80       18.61      3.53 o 
 -10   3  25       12.85       14.27      3.52 o 
  -9   3  25        0.27       -0.56      3.02 o 
  -8   3  25        5.24       11.05      2.81 o 
  -7   3  25        0.29        3.65      2.65 o 
                                                 
